# Supplementary material for: Penta­carbonyl-2κ5 C-chlorido-1κCl-bis­[1(η5)-cyclo­penta­dien­yl][μ-oxido(phenyl)methylene-1:2κ2 O:C]hafnium(IV)tungsten(0)
Source: Acta Crystallogr Sect E Struct Rep Online. 2008 Aug 9;64(Pt 9):m1150. doi: 10.1107/S1600536808025245 (PMC2960508; doi:10.1107/S1600536808025245)
Supplement: Supplementary file 1 [file e-64-m1150-sup1.cif]

##############################################################################
###                                                                        ###
###        Electronic paper (Acta Crystallographica Section E)             ###
###                                                                        ###
##############################################################################
#                                                                            #
# This CIF contains the data in a paper accepted for publication in Acta     #
# Crystallographica Section E. It conforms to the requirements of Notes      #
# for Authors for Section E, and has been peer reviewed under the auspices   #
# of the IUCr Commission on Journals.                                        #
#                                                                            #
# Full details of the Crystallographic Information File format               #
# are given in the paper "The Crystallographic Information File (CIF):       #
# a New Standard Archive File for Crystallography" by S. R. Hall, F. H.      #
# Allen and I. D. Brown [Acta Cryst. (1991), A47, 655-685].                  #
#                                                                            #
# The current version of the core CIF dictionary is obtainable from          #
# ftp://ftp.iucr.org/pub/cif_core.dic. The current version number is 2.4.    #
#                                                                            #
# Software is freely available for graphical display of the structure(s) in  #
# this CIF.  For information consult the CIF home page http://www.iucr.org/  #
# cif/home.html                                                              #
#                                                                            #
# This file may be used for bona fide research purposes within the           #
# scientific community so long as proper attribution is given to the journal # 
# article from which it was obtained.                                        #
#                                                                            #
##############################################################################
                                             
data_I
_audit_creation_method     SHELXL-97
_chemical_name_systematic
;
Pentacarbonyl-2\k^5^<i>C</i>-chlorido-1\k<i>Cl</i>-bis[1(\h^5^)-
cyclopentadienyl][\m-oxido(phenyl)methylene-
1:2\k^2^<i>O</i>:<i>C</i>]hafnium(IV)tungsten(0)
;
_chemical_name_common     ?
_chemical_formula_moiety     'C22 H15 Cl Hf O6 W'
_chemical_formula_sum     'C22 H15 Cl Hf O6 W'
_chemical_formula_iupac     '[Hf W (C5 H5)2 (C7 H5 O) Cl (C O)5]'
_chemical_formula_weight     773.13
_chemical_melting_point     ?
_symmetry_cell_setting     monoclinic
_symmetry_space_group_name_H-M     'P 21/c'
_symmetry_space_group_name_Hall     '-P 2ybc'
loop_
    _symmetry_equiv_pos_as_xyz
    'x, y, z'
    '-x, y+1/2, -z+1/2'
    '-x, -y, -z'
    'x, -y-1/2, z-1/2'
_cell_length_a     8.5422(2)
_cell_length_b     12.5546(3)
_cell_length_c     21.0237(7)
_cell_angle_alpha     90
_cell_angle_beta     96.1520(10)
_cell_angle_gamma     90
_cell_volume     2241.68(11)
_cell_formula_units_Z     4
_cell_measurement_reflns_used     12410
_cell_measurement_theta_min     1.9
_cell_measurement_theta_max     27.5
_cell_measurement_temperature     173(2)
_exptl_crystal_description     'prism'
_exptl_crystal_colour     'red'
_exptl_crystal_size_max     0.33
_exptl_crystal_size_mid     0.27
_exptl_crystal_size_min     0.25
_exptl_crystal_density_diffrn     2.291
_exptl_crystal_density_meas     ?
_exptl_crystal_density_method     'not measured'
_exptl_crystal_F_000     1432
_exptl_absorpt_coefficient_mu     9.910
_exptl_absorpt_correction_type     'multi-scan'
_exptl_absorpt_process_details     '(DENZO-SMN; Otwinowski & Minor, 1997)'
_exptl_absorpt_correction_T_min     0.056
_exptl_absorpt_correction_T_max     0.089
_exptl_special_details
;
;
_diffrn_ambient_temperature     173(2)
_diffrn_radiation_type     MoK\a
_diffrn_radiation_wavelength     0.71073
_diffrn_radiation_source     'fine-focus sealed tube'
_diffrn_radiation_monochromator     'graphite'
_diffrn_measurement_device_type     'Nonius KappaCCD'
_diffrn_measurement_method     '\f and \w scans to fill Ewald sphere'
_diffrn_reflns_number     12410
_diffrn_reflns_av_R_equivalents     0.049
_diffrn_reflns_av_sigmaI/netI     0.050
_diffrn_reflns_theta_min     1.89
_diffrn_reflns_theta_max     27.49
_diffrn_reflns_theta_full     27.5
_diffrn_measured_fraction_theta_max     0.992
_diffrn_measured_fraction_theta_full     0.992
_diffrn_reflns_limit_h_min     -11
_diffrn_reflns_limit_h_max     8
_diffrn_reflns_limit_k_min     -16
_diffrn_reflns_limit_k_max     15
_diffrn_reflns_limit_l_min     -26
_diffrn_reflns_limit_l_max     27
_refine_special_details
;
Refinement of <i>F</i>^2^ against ALL reflections. The weighted <i>R</i>-factor
<i>wR</i> and goodness of fit <i>S</i> are based on <i>F</i>^2^, conventional
<i>R</i>-factors <i>R</i> are based on <i>F</i>, with <i>F</i> set to zero for
negative <i>F</i>^2^. The threshold expression of <i>F</i>^2^ >
\s(<i>F</i>^2^) is used only for calculating <i>R</i>-factors(gt) <i>etc</i>.
and is not relevant to the choice of reflections for refinement.
<i>R</i>-factors based on <i>F</i>^2^ are statistically about twice as large
as those based on <i>F</i>, and <i>R</i>- factors based on ALL data will be
even larger.
;
_reflns_number_total     5106
_reflns_number_gt     4234
_reflns_threshold_expression     I>2\s(I)
_refine_ls_structure_factor_coef     Fsqd
_refine_ls_matrix_type     full
_refine_ls_R_factor_all     0.044
_refine_ls_R_factor_gt     0.032
_refine_ls_wR_factor_gt     0.074
_refine_ls_wR_factor_ref     0.079
_refine_ls_goodness_of_fit_ref     1.01
_refine_ls_restrained_S_all     1.01
_refine_ls_number_reflns     5106
_refine_ls_number_parameters     280
_refine_ls_number_restraints     0
_refine_ls_hydrogen_treatment     constr
_refine_ls_weighting_scheme     calc
_refine_ls_weighting_details
                 'calc w=1/[\s^2^(Fo^2^)+(0.0436P)^2^] where P=(Fo^2^+2Fc^2^)/3'
_atom_sites_solution_hydrogens     geom
_atom_sites_solution_primary     heavy
_atom_sites_solution_secondary     difmap
_refine_ls_shift/su_max     0.002
_refine_ls_shift/su_mean     0.000
_refine_diff_density_max     2.61
_refine_diff_density_min     -1.76
_refine_ls_extinction_method     none
_refine_ls_extinction_coef     ?
loop_
    _atom_type_symbol
    _atom_type_description
    _atom_type_scat_dispersion_real
    _atom_type_scat_dispersion_imag
    _atom_type_scat_source
    'C' 'C' 0.0033 0.0016
                         'International Tables Vol C Tables 4.2.6.8 and 6.1.1.4'
    'H' 'H' 0.0000 0.0000
                         'International Tables Vol C Tables 4.2.6.8 and 6.1.1.4'
    'O' 'O' 0.0106 0.0060
                         'International Tables Vol C Tables 4.2.6.8 and 6.1.1.4'
    'Cl' 'Cl' 0.1484 0.1585
                         'International Tables Vol C Tables 4.2.6.8 and 6.1.1.4'
    'Hf' 'Hf' -0.5830 6.1852
                         'International Tables Vol C Tables 4.2.6.8 and 6.1.1.4'
    'W' 'W' -0.8490 6.8722
                         'International Tables Vol C Tables 4.2.6.8 and 6.1.1.4'
_computing_data_collection     'COLLECT (Nonius, 1998)'
_computing_cell_refinement     'DENZO-SMN (Otwinowski & Minor, 1997)'
_computing_data_reduction     'DENZO-SMN (Otwinowski & Minor, 1997)'
_computing_structure_solution     'SHELXS97 (Sheldrick, 2008)'
_computing_structure_refinement     'SHELXL97 (Sheldrick, 2008)'
_computing_molecular_graphics
                                'X-SEED (Barbour, 2001; Atwood & Barbour, 2003)'
_computing_publication_material     'publCIF (Westrip, 2008)'
loop_
    _atom_site_type_symbol
    _atom_site_label
    _atom_site_fract_x
    _atom_site_fract_y
    _atom_site_fract_z
    _atom_site_U_iso_or_equiv
    _atom_site_adp_type
    _atom_site_calc_flag
    _atom_site_refinement_flags
    _atom_site_occupancy
    _atom_site_disorder_assembly
    _atom_site_disorder_group
    Hf Hf1 0.80934(3) 0.779762(17) 0.542399(9) 0.01909(8) Uani d . 1 . .
    W W1 0.46096(3) 0.614746(17) 0.676791(9) 0.02237(8) Uani d . 1 . .
    Cl Cl1 1.06982(17) 0.83902(12) 0.58304(7) 0.0346(3) Uani d . 1 . .
    O O1 0.3696(5) 0.6436(4) 0.52755(18) 0.0401(11) Uani d . 1 . .
    O O2 0.1151(5) 0.5226(4) 0.6774(2) 0.0515(12) Uani d . 1 . .
    O O3 0.4999(6) 0.6018(4) 0.82830(19) 0.0530(13) Uani d . 1 . .
    O O4 0.3679(6) 0.8575(4) 0.6959(2) 0.0525(13) Uani d . 1 . .
    O O5 0.5903(7) 0.3811(4) 0.6553(2) 0.0590(15) Uani d . 1 . .
    O O6 0.7432(5) 0.7258(3) 0.62527(15) 0.0235(8) Uani d . 1 . .
    C C1 0.4097(6) 0.6334(4) 0.5806(3) 0.0250(12) Uani d . 1 . .
    C C2 0.2402(7) 0.5579(5) 0.6782(3) 0.0324(13) Uani d . 1 . .
    C C3 0.4897(7) 0.6036(5) 0.7740(3) 0.0328(14) Uani d . 1 . .
    C C4 0.3955(7) 0.7690(5) 0.6888(3) 0.0305(14) Uani d . 1 . .
    C C5 0.5421(7) 0.4640(5) 0.6637(3) 0.0321(14) Uani d . 1 . .
    C C6 0.6979(7) 0.6775(4) 0.6743(2) 0.0228(11) Uani d . 1 . .
    C C7 0.8265(6) 0.6792(4) 0.7293(2) 0.0218(11) Uani d . 1 . .
    C C8 0.9276(7) 0.7663(5) 0.7384(3) 0.0298(13) Uani d . 1 . .
    H H8 0.9138 0.8259 0.7105 0.036 Uiso calc R 1 . .
    C C9 1.0477(8) 0.7664(5) 0.7879(3) 0.0405(16) Uani d . 1 . .
    H H9 1.1132 0.8273 0.7950 0.049 Uiso calc R 1 . .
    C C10 1.0734(7) 0.6781(6) 0.8273(2) 0.0384(16) Uani d . 1 . .
    H H10 1.1578 0.6776 0.8606 0.046 Uiso calc R 1 . .
    C C11 0.9740(8) 0.5901(5) 0.8175(3) 0.0368(15) Uani d . 1 . .
    H H11 0.9918 0.5289 0.8439 0.044 Uiso calc R 1 . .
    C C12 0.8507(7) 0.5916(5) 0.7701(2) 0.0299(13) Uani d . 1 . .
    H H12 0.7812 0.5324 0.7649 0.036 Uiso calc R 1 . .
    C C13 0.7818(7) 0.9777(4) 0.5270(3) 0.0306(13) Uani d . 1 . .
    H H13 0.8715 1.0229 0.5316 0.037 Uiso calc R 1 . .
    C C14 0.6886(7) 0.9488(5) 0.5760(3) 0.0320(13) Uani d . 1 . .
    H H14 0.7068 0.9681 0.6199 0.038 Uiso calc R 1 . .
    C C15 0.5638(7) 0.8859(4) 0.5475(3) 0.0308(13) Uani d . 1 . .
    H H15 0.4799 0.8578 0.5685 0.037 Uiso calc R 1 . .
    C C16 0.5844(7) 0.8717(5) 0.4830(3) 0.0326(14) Uani d . 1 . .
    H H16 0.5187 0.8310 0.4528 0.039 Uiso calc R 1 . .
    C C17 0.7188(7) 0.9281(5) 0.4710(3) 0.0333(14) Uani d . 1 . .
    H H17 0.7605 0.9320 0.4309 0.040 Uiso calc R 1 . .
    C C18 0.7079(8) 0.6358(5) 0.4693(3) 0.0393(16) Uani d . 1 . .
    H H18 0.5976 0.6332 0.4569 0.047 Uiso calc R 1 . .
    C C19 0.8207(8) 0.6914(5) 0.4373(3) 0.0395(16) Uani d . 1 . .
    H H19 0.8003 0.7322 0.3992 0.047 Uiso calc R 1 . .
    C C20 0.9681(8) 0.6753(6) 0.4722(3) 0.0413(16) Uani d . 1 . .
    H H20 1.0653 0.7037 0.4618 0.050 Uiso calc R 1 . .
    C C21 0.9484(9) 0.6108(5) 0.5246(3) 0.0459(18) Uani d . 1 . .
    H H21 1.0292 0.5881 0.5563 0.055 Uiso calc R 1 . .
    C C22 0.7886(9) 0.5853(5) 0.5224(3) 0.0439(17) Uani d . 1 . .
    H H22 0.7425 0.5411 0.5520 0.053 Uiso calc R 1 . .
loop_
    _atom_site_aniso_label
    _atom_site_aniso_U_11
    _atom_site_aniso_U_22
    _atom_site_aniso_U_33
    _atom_site_aniso_U_12
    _atom_site_aniso_U_13
    _atom_site_aniso_U_23
    Hf1 0.01979(13) 0.02021(13) 0.01715(11) 0.00217(9) 0.00150(8) 0.00140(8)
    W1 0.02045(13) 0.02513(14) 0.02122(12) -0.00133(9) 0.00071(9) 0.00187(8)
    Cl1 0.0253(8) 0.0370(8) 0.0403(7) -0.0042(7) -0.0014(6) 0.0026(6)
    O1 0.040(3) 0.053(3) 0.025(2) -0.007(2) -0.0049(18) 0.0019(19)
    O2 0.025(2) 0.066(3) 0.065(3) -0.013(2) 0.012(2) -0.007(3)
    O3 0.053(3) 0.084(4) 0.024(2) 0.002(3) 0.008(2) 0.013(2)
    O4 0.067(4) 0.036(3) 0.052(3) 0.016(3) -0.003(2) -0.011(2)
    O5 0.074(4) 0.040(3) 0.057(3) 0.024(3) -0.020(3) -0.009(2)
    O6 0.028(2) 0.024(2) 0.0179(16) -0.0010(17) 0.0020(15) 0.0039(14)
    C1 0.017(3) 0.023(3) 0.034(3) -0.007(2) 0.002(2) 0.000(2)
    C2 0.033(4) 0.033(3) 0.031(3) 0.000(3) 0.006(2) -0.002(3)
    C3 0.028(3) 0.040(4) 0.030(3) -0.007(3) 0.003(2) 0.004(3)
    C4 0.028(3) 0.038(4) 0.025(3) 0.001(3) 0.001(2) -0.005(3)
    C5 0.026(3) 0.039(4) 0.029(3) 0.003(3) -0.010(2) -0.001(3)
    C6 0.031(3) 0.016(3) 0.021(2) 0.003(2) 0.003(2) 0.005(2)
    C7 0.017(3) 0.027(3) 0.022(2) 0.005(2) 0.002(2) -0.001(2)
    C8 0.023(3) 0.034(3) 0.032(3) -0.007(3) 0.004(2) 0.004(3)
    C9 0.036(4) 0.051(4) 0.034(3) -0.013(3) 0.000(3) -0.005(3)
    C10 0.027(3) 0.065(5) 0.021(3) 0.011(3) -0.004(2) -0.005(3)
    C11 0.032(3) 0.050(4) 0.027(3) 0.007(3) 0.000(2) 0.005(3)
    C12 0.035(3) 0.030(3) 0.025(3) 0.001(3) 0.005(2) 0.008(2)
    C13 0.028(3) 0.014(3) 0.051(3) -0.002(2) 0.008(3) 0.010(2)
    C14 0.037(4) 0.026(3) 0.033(3) 0.005(3) 0.005(3) 0.003(3)
    C15 0.021(3) 0.028(3) 0.045(3) 0.010(2) 0.010(3) 0.014(3)
    C16 0.029(3) 0.030(3) 0.036(3) 0.006(3) -0.011(3) 0.005(2)
    C17 0.029(3) 0.038(3) 0.033(3) 0.006(3) 0.005(2) 0.019(3)
    C18 0.037(4) 0.047(4) 0.033(3) -0.009(3) 0.004(3) -0.021(3)
    C19 0.047(4) 0.049(4) 0.023(3) 0.004(3) 0.005(3) -0.006(3)
    C20 0.030(4) 0.050(4) 0.046(3) 0.010(3) 0.012(3) -0.011(3)
    C21 0.055(5) 0.038(4) 0.043(4) 0.018(4) 0.002(3) -0.007(3)
    C22 0.071(5) 0.022(3) 0.041(3) -0.007(3) 0.017(3) -0.013(3)
_geom_special_details
;
All e.s.d.'s (except the e.s.d. in the dihedral angle between two l.s. planes)
are estimated using the full covariance matrix. The cell e.s.d.'s are taken
into account individually in the estimation of e.s.d.'s in distances, angles
and torsion angles; correlations between e.s.d.'s in cell parameters are only
used when they are defined by crystal symmetry. An approximate (isotropic)
treatment of cell e.s.d.'s is used for estimating e.s.d.'s involving l.s.
planes.
;
loop_
    _geom_bond_atom_site_label_1
    _geom_bond_atom_site_label_2
    _geom_bond_site_symmetry_2
    _geom_bond_distance
    _geom_bond_publ_flag
    Hf1 O6 . 2.006(3) ?
    Hf1 Cl1 . 2.4139(14) ?
    Hf1 C16 . 2.464(5) ?
    Hf1 C17 . 2.465(5) ?
    Hf1 C18 . 2.469(6) ?
    Hf1 C21 . 2.479(6) ?
    Hf1 C22 . 2.480(6) ?
    Hf1 C20 . 2.483(6) ?
    Hf1 C19 . 2.484(5) ?
    Hf1 C14 . 2.494(6) ?
    Hf1 C15 . 2.496(5) ?
    Hf1 C13 . 2.514(5) ?
    W1 C2 . 2.019(6) ?
    W1 C1 . 2.037(6) ?
    W1 C3 . 2.038(6) ?
    W1 C4 . 2.040(6) ?
    W1 C5 . 2.044(6) ?
    W1 C6 . 2.177(6) ?
    O1 C1 . 1.137(6) ?
    O2 C2 . 1.156(7) ?
    O3 C3 . 1.135(7) ?
    O4 C4 . 1.149(7) ?
    O5 C5 . 1.139(7) ?
    O6 C6 . 1.291(6) ?
    C6 C7 . 1.508(7) ?
    C7 C8 . 1.394(8) ?
    C7 C12 . 1.397(7) ?
    C8 C9 . 1.381(8) ?
    C8 H8 . 0.9500 ?
    C9 C10 . 1.387(9) ?
    C9 H9 . 0.9500 ?
    C10 C11 . 1.395(9) ?
    C10 H10 . 0.9500 ?
    C11 C12 . 1.371(8) ?
    C11 H11 . 0.9500 ?
    C12 H12 . 0.9500 ?
    C13 C17 . 1.389(8) ?
    C13 C14 . 1.415(8) ?
    C13 H13 . 0.9500 ?
    C14 C15 . 1.408(8) ?
    C14 H14 . 0.9500 ?
    C15 C16 . 1.397(8) ?
    C15 H15 . 0.9500 ?
    C16 C17 . 1.395(8) ?
    C16 H16 . 0.9500 ?
    C17 H17 . 0.9500 ?
    C18 C22 . 1.401(9) ?
    C18 C19 . 1.417(9) ?
    C18 H18 . 0.9500 ?
    C19 C20 . 1.403(9) ?
    C19 H19 . 0.9500 ?
    C20 C21 . 1.393(9) ?
    C20 H20 . 0.9500 ?
    C21 C22 . 1.398(10) ?
    C21 H21 . 0.9500 ?
    C22 H22 . 0.9500 ?
loop_
    _geom_angle_atom_site_label_1
    _geom_angle_atom_site_label_2
    _geom_angle_atom_site_label_3
    _geom_angle_site_symmetry_1
    _geom_angle_site_symmetry_3
    _geom_angle
    _geom_angle_publ_flag
    O6 Hf1 Cl1 . . 97.55(11) ?
    O6 Hf1 C16 . . 108.77(18) ?
    Cl1 Hf1 C16 . . 132.40(15) ?
    O6 Hf1 C17 . . 133.27(18) ?
    Cl1 Hf1 C17 . . 101.53(15) ?
    C16 Hf1 C17 . . 32.89(19) ?
    O6 Hf1 C18 . . 100.41(18) ?
    Cl1 Hf1 C18 . . 134.01(16) ?
    C16 Hf1 C18 . . 79.9(2) ?
    C17 Hf1 C18 . . 96.2(2) ?
    O6 Hf1 C21 . . 91.47(19) ?
    Cl1 Hf1 C21 . . 83.03(18) ?
    C16 Hf1 C21 . . 133.2(2) ?
    C17 Hf1 C21 . . 132.8(2) ?
    C18 Hf1 C21 . . 54.7(2) ?
    O6 Hf1 C22 . . 78.04(18) ?
    Cl1 Hf1 C22 . . 114.19(19) ?
    C16 Hf1 C22 . . 109.7(2) ?
    C17 Hf1 C22 . . 129.0(2) ?
    C18 Hf1 C22 . . 32.9(2) ?
    C21 Hf1 C22 . . 32.7(2) ?
    O6 Hf1 C20 . . 124.08(19) ?
    Cl1 Hf1 C20 . . 80.31(16) ?
    C16 Hf1 C20 . . 113.1(2) ?
    C17 Hf1 C20 . . 101.1(2) ?
    C18 Hf1 C20 . . 54.6(2) ?
    C21 Hf1 C20 . . 32.6(2) ?
    C22 Hf1 C20 . . 54.1(2) ?
    O6 Hf1 C19 . . 131.56(19) ?
    Cl1 Hf1 C19 . . 109.27(17) ?
    C16 Hf1 C19 . . 82.0(2) ?
    C17 Hf1 C19 . . 80.5(2) ?
    C18 Hf1 C19 . . 33.3(2) ?
    C21 Hf1 C19 . . 54.5(2) ?
    C22 Hf1 C19 . . 54.5(2) ?
    C20 Hf1 C19 . . 32.8(2) ?
    O6 Hf1 C14 . . 82.99(16) ?
    Cl1 Hf1 C14 . . 91.77(15) ?
    C16 Hf1 C14 . . 54.65(19) ?
    C17 Hf1 C14 . . 54.37(19) ?
    C18 Hf1 C14 . . 132.1(2) ?
    C21 Hf1 C14 . . 171.9(2) ?
    C22 Hf1 C14 . . 149.4(2) ?
    C20 Hf1 C14 . . 152.4(2) ?
    C19 Hf1 C14 . . 133.5(2) ?
    O6 Hf1 C15 . . 80.05(17) ?
    Cl1 Hf1 C15 . . 124.55(15) ?
    C16 Hf1 C15 . . 32.70(19) ?
    C17 Hf1 C15 . . 54.02(19) ?
    C18 Hf1 C15 . . 100.2(2) ?
    C21 Hf1 C15 . . 151.8(2) ?
    C22 Hf1 C15 . . 119.2(2) ?
    C20 Hf1 C15 . . 145.3(2) ?
    C19 Hf1 C15 . . 112.9(2) ?
    C14 Hf1 C15 . . 32.78(19) ?
    O6 Hf1 C13 . . 114.49(16) ?
    Cl1 Hf1 C13 . . 79.09(14) ?
    C16 Hf1 C13 . . 54.2(2) ?
    C17 Hf1 C13 . . 32.39(19) ?
    C18 Hf1 C13 . . 128.5(2) ?
    C21 Hf1 C13 . . 150.0(2) ?
    C22 Hf1 C13 . . 161.3(2) ?
    C20 Hf1 C13 . . 119.7(2) ?
    C19 Hf1 C13 . . 109.8(2) ?
    C14 Hf1 C13 . . 32.82(18) ?
    C15 Hf1 C13 . . 53.89(19) ?
    C2 W1 C1 . . 87.3(2) ?
    C2 W1 C3 . . 88.5(2) ?
    C1 W1 C3 . . 173.9(2) ?
    C2 W1 C4 . . 93.7(2) ?
    C1 W1 C4 . . 88.9(2) ?
    C3 W1 C4 . . 86.9(2) ?
    C2 W1 C5 . . 90.3(2) ?
    C1 W1 C5 . . 90.7(2) ?
    C3 W1 C5 . . 93.8(2) ?
    C4 W1 C5 . . 175.9(2) ?
    C2 W1 C6 . . 179.2(2) ?
    C1 W1 C6 . . 92.1(2) ?
    C3 W1 C6 . . 92.1(2) ?
    C4 W1 C6 . . 85.8(2) ?
    C5 W1 C6 . . 90.1(2) ?
    C6 O6 Hf1 . . 171.4(3) ?
    O1 C1 W1 . . 174.9(5) ?
    O2 C2 W1 . . 177.5(5) ?
    O3 C3 W1 . . 176.2(6) ?
    O4 C4 W1 . . 175.9(6) ?
    O5 C5 W1 . . 178.1(6) ?
    O6 C6 C7 . . 110.4(5) ?
    O6 C6 W1 . . 123.3(4) ?
    C7 C6 W1 . . 126.1(4) ?
    C8 C7 C12 . . 119.0(5) ?
    C8 C7 C6 . . 120.5(5) ?
    C12 C7 C6 . . 120.5(5) ?
    C9 C8 C7 . . 120.3(6) ?
    C9 C8 H8 . . 119.9 ?
    C7 C8 H8 . . 119.9 ?
    C8 C9 C10 . . 120.4(6) ?
    C8 C9 H9 . . 119.8 ?
    C10 C9 H9 . . 119.8 ?
    C9 C10 C11 . . 119.4(5) ?
    C9 C10 H10 . . 120.3 ?
    C11 C10 H10 . . 120.3 ?
    C12 C11 C10 . . 120.3(6) ?
    C12 C11 H11 . . 119.9 ?
    C10 C11 H11 . . 119.9 ?
    C11 C12 C7 . . 120.6(6) ?
    C11 C12 H12 . . 119.7 ?
    C7 C12 H12 . . 119.7 ?
    C17 C13 C14 . . 107.8(5) ?
    C17 C13 Hf1 . . 71.9(3) ?
    C14 C13 Hf1 . . 72.8(3) ?
    C17 C13 H13 . . 126.1 ?
    C14 C13 H13 . . 126.1 ?
    Hf1 C13 H13 . . 121.0 ?
    C15 C14 C13 . . 107.0(5) ?
    C15 C14 Hf1 . . 73.7(3) ?
    C13 C14 Hf1 . . 74.3(3) ?
    C15 C14 H14 . . 126.5 ?
    C13 C14 H14 . . 126.5 ?
    Hf1 C14 H14 . . 117.6 ?
    C16 C15 C14 . . 108.5(5) ?
    C16 C15 Hf1 . . 72.4(3) ?
    C14 C15 Hf1 . . 73.5(3) ?
    C16 C15 H15 . . 125.8 ?
    C14 C15 H15 . . 125.8 ?
    Hf1 C15 H15 . . 120.1 ?
    C17 C16 C15 . . 107.6(5) ?
    C17 C16 Hf1 . . 73.6(3) ?
    C15 C16 Hf1 . . 74.9(3) ?
    C17 C16 H16 . . 126.2 ?
    C15 C16 H16 . . 126.2 ?
    Hf1 C16 H16 . . 117.3 ?
    C13 C17 C16 . . 109.0(5) ?
    C13 C17 Hf1 . . 75.7(3) ?
    C16 C17 Hf1 . . 73.5(3) ?
    C13 C17 H17 . . 125.5 ?
    C16 C17 H17 . . 125.5 ?
    Hf1 C17 H17 . . 117.1 ?
    C22 C18 C19 . . 107.5(6) ?
    C22 C18 Hf1 . . 74.0(3) ?
    C19 C18 Hf1 . . 73.9(3) ?
    C22 C18 H18 . . 126.3 ?
    C19 C18 H18 . . 126.3 ?
    Hf1 C18 H18 . . 117.8 ?
    C20 C19 C18 . . 107.4(6) ?
    C20 C19 Hf1 . . 73.6(3) ?
    C18 C19 Hf1 . . 72.8(3) ?
    C20 C19 H19 . . 126.3 ?
    C18 C19 H19 . . 126.3 ?
    Hf1 C19 H19 . . 119.2 ?
    C21 C20 C19 . . 108.7(6) ?
    C21 C20 Hf1 . . 73.5(4) ?
    C19 C20 Hf1 . . 73.6(3) ?
    C21 C20 H20 . . 125.7 ?
    C19 C20 H20 . . 125.7 ?
    Hf1 C20 H20 . . 119.0 ?
    C20 C21 C22 . . 107.9(6) ?
    C20 C21 Hf1 . . 73.9(4) ?
    C22 C21 Hf1 . . 73.7(4) ?
    C20 C21 H21 . . 126.1 ?
    C22 C21 H21 . . 126.1 ?
    Hf1 C21 H21 . . 118.4 ?
    C21 C22 C18 . . 108.6(6) ?
    C21 C22 Hf1 . . 73.6(4) ?
    C18 C22 Hf1 . . 73.1(4) ?
    C21 C22 H22 . . 125.7 ?
    C18 C22 H22 . . 125.7 ?
    Hf1 C22 H22 . . 119.4 ?
data_global
_journal_date_recd_electronic     2008-08-04
_journal_date_accepted     2008-08-05
_journal_name_full     'Acta Crystallographica, Section E'
_journal_year     2008
_journal_volume     64
_journal_issue      9
_journal_page_first     m1150
_journal_page_last     m1150
_journal_paper_category     QM
_journal_coeditor_code     TK2291
_publ_contact_author_name     'Dr. Catharine Esterhuysen'
_publ_contact_author_address
;
      Department of Chemistry
      University of Stellenbosch
      Private Bag X1
      Matieland, 7602
      South Africa
;
_publ_contact_author_email     ce@sun.ac.za
_publ_contact_author_fax     '+27 21 808 3360'
_publ_contact_author_phone     '+27 21 808 3345'
_publ_section_title
;\
Pentacarbonyl-2\k^5^<i>C</i>-chlorido-1\k<i>Cl</i>-bis[1(\h^5^)-\
cyclopentadienyl][\m-oxido(phenyl)methylene-1:2\k^2^<i>O</i>:<i>C</i>]\
hafnium(IV)tungsten(0)
;
loop_
    _publ_author_name
    _publ_author_footnote
    _publ_author_address
    'Esterhuysen, Catharine' .
;     Department of Chemistry and Polymer Science
      University of Stellenbosch
      Private Bag X1
      Matieland 7602
      South Africa
;
    'Nel, I. B. Jacques'
;
Currently at Indus Consulting, PO Box 67283, Centurion, 0169, South Africa.
;
;     Department of Chemistry and Polymer Science
      University of Stellenbosch
      Private Bag X1
      Matieland 7602
      South Africa
;
    'Cronje, Stephanie' .
;     Department of Chemistry and Polymer Science
      University of Stellenbosch
      Private Bag X1
      Matieland 7602
      South Africa
;
