# Supplementary material for: Penta­carbonyl-2κ5 C-chlorido-1κCl-bis­[1(η5)-cyclo­penta­dien­yl][μ-oxido(phenyl)methylene-1:2κ2 O:C]hafnium(IV)tungsten(0)
Source: Acta Crystallogr Sect E Struct Rep Online. 2008 Aug 9;64(Pt 9):m1150. doi: 10.1107/S1600536808025245 (PMC2960508; doi:10.1107/S1600536808025245)
Supplement: Supplementary file 2 [file e-64-m1150-Isup2.hkl]

# 
# h,k,l, Fc-squared, Fo-squared, sigma(Fo-squared) and status flag 
# 
data_I
_shelx_title ' Jacques's Hf complex in P21/c' 
_shelx_refln_list_code          4 
_shelx_F_calc_maximum      505.22 
_exptl_crystal_F_000      1432.00 
_reflns_d_resolution_high  0.7698 
 
loop_ 
 _symmetry_equiv_pos_as_xyz 
 'x, y, z' 
 '-x, y+1/2, -z+1/2' 
 '-x, -y, -z' 
 'x, -y-1/2, z-1/2' 
 
_cell_length_a     8.5422 
_cell_length_b    12.5546 
_cell_length_c    21.0237 
_cell_angle_alpha  90.000 
_cell_angle_beta   96.152 
_cell_angle_gamma  90.000 
 
_shelx_F_squared_multiplier     1.000 
 
loop_ 
 _refln_index_h 
 _refln_index_k 
 _refln_index_l 
 _refln_F_squared_calc 
 _refln_F_squared_meas 
 _refln_F_squared_sigma 
 _refln_observed_status 
   1   0   0    24242.53    22546.89    566.03 o 
   2   0   0    11755.98    10351.39    257.13 o 
   3   0   0   140449.80   128105.32   2688.93 o 
   4   0   0    20907.72    20744.01    621.82 o 
   5   0   0    11106.25    10529.42    330.51 o 
   6   0   0     5120.03     5238.94    234.16 o 
   7   0   0     5356.61     4797.51    261.05 o 
   8   0   0    36951.26    34738.80   1478.91 o 
   9   0   0      125.16      -54.90    192.71 o 
  10   0   0       19.97      -64.98    230.80 o 
  11   0   0    14892.81    18990.60   1683.95 o 
   1   1   0    69586.70    75032.15   1588.71 o 
   2   1   0    88223.28    86360.81   5405.14 o 
   3   1   0   111711.78   106090.39   2738.23 o 
   4   1   0    12601.61    11531.67    248.62 o 
   5   1   0    28995.15    26397.86    516.83 o 
   6   1   0    41503.55    37602.60    703.90 o 
   7   1   0     2561.98     1920.77    259.93 o 
   8   1   0     6086.85     5831.52    226.60 o 
   9   1   0    22900.09    21908.23    655.96 o 
  10   1   0        4.19       62.06    168.37 o 
  11   1   0      630.31      393.28    416.90 o 
   0   2   0    64127.99    64982.80   3999.79 o 
   1   2   0    33911.22    35264.41   1789.69 o 
   2   2   0    27586.56    30435.95    468.88 o 
   3   2   0    14421.36    14349.59    721.28 o 
   4   2   0      494.78      500.72    104.76 o 
   5   2   0    33261.91    31614.74    674.49 o 
   6   2   0     4943.58     4504.34    152.59 o 
   7   2   0     7396.16     7077.93    224.20 o 
   8   2   0    15719.42    14102.64    906.96 o 
   9   2   0     3071.80     2849.52    245.93 o 
  10   2   0     5015.20     4449.94    303.37 o 
   1   3   0    56495.65    56457.57   2447.55 o 
   2   3   0      870.25      819.09     48.68 o 
   3   3   0     2529.89     2685.61    170.08 o 
   4   3   0   106453.23   106420.74   6435.72 o 
   5   3   0     9576.47     9421.53    316.51 o 
   6   3   0      754.56      742.62     97.30 o 
   7   3   0    38437.13    36533.23    949.53 o 
   8   3   0    16160.86    15070.96    396.01 o 
   9   3   0       67.66       51.52    193.27 o 
  10   3   0     9187.43     8951.22    985.94 o 
   0   4   0    38699.23    33998.10   1401.61 o 
   1   4   0   138357.67   134894.13   3798.02 o 
   2   4   0   159343.72   153872.55   8308.39 o 
   3   4   0       77.34      186.72     33.45 o 
   4   4   0     5183.01     5415.13    247.51 o 
   5   4   0    27472.17    26727.83    573.80 o 
   6   4   0     2664.35     2580.72    300.82 o 
   7   4   0     4533.58     4387.95    206.14 o 
   8   4   0      661.27      668.56    236.96 o 
   9   4   0     2783.14     2679.63    222.40 o 
  10   4   0    12264.38    13174.14    980.90 o 
   1   5   0    41259.26    40803.21   1185.37 o 
   2   5   0     1120.75     1052.23     81.82 o 
   3   5   0      790.03      765.47     93.01 o 
   4   5   0    19360.78    19834.01    800.63 o 
   5   5   0     2914.16     2901.86     86.54 o 
   6   5   0      997.03      913.02     93.49 o 
   7   5   0    11608.75    11116.86    481.21 o 
   8   5   0     4642.66     4717.76    317.63 o 
   9   5   0     1100.65      987.29    172.14 o 
  10   5   0     3837.67     4242.11    923.20 o 
   0   6   0    23378.95    22067.46    479.29 o 
   1   6   0     6475.08     6166.67    104.37 o 
   2   6   0       32.81      112.99     26.97 o 
   3   6   0    19790.80    20219.25    780.52 o 
   4   6   0     7683.15     7601.82    511.25 o 
   5   6   0     2763.41     2950.12    173.80 o 
   6   6   0     2303.94     2284.25    149.01 o 
   7   6   0       83.56       54.26     92.70 o 
   8   6   0     1255.15     1301.04    245.93 o 
   9   6   0      191.27      -21.13    173.86 o 
  10   6   0       66.24      136.79    646.46 o 
   1   7   0       78.64       91.39     29.62 o 
   2   7   0    24561.28    24799.45   1340.81 o 
   3   7   0     8865.06     9465.89    392.09 o 
   4   7   0    11888.86    12261.99    692.31 o 
   5   7   0    11069.87    11828.82    608.50 o 
   6   7   0    20490.80    20331.20    573.81 o 
   7   7   0     8815.86     8982.02    398.86 o 
   8   7   0     3970.05     3521.10    530.50 o 
   9   7   0     7546.28     6376.81    401.10 o 
   0   8   0    35271.77    33686.26    976.98 o 
   1   8   0    36815.50    36446.41    494.65 o 
   2   8   0    24342.04    25332.89    682.85 o 
   3   8   0    11201.44    11979.89    459.39 o 
   4   8   0     3110.67     3360.15    367.62 o 
   5   8   0       47.36      129.07    126.60 o 
   6   8   0      100.55      169.77    107.67 o 
   7   8   0      115.84      122.65    145.10 o 
   8   8   0      875.88     1154.43    269.82 o 
   9   8   0     2054.15     2268.11    371.52 o 
   1   9   0     3384.59     3404.68     77.60 o 
   2   9   0        7.65       16.21     44.13 o 
   3   9   0     2295.64     2395.34    182.49 o 
   4   9   0     1928.91     1856.07    210.37 o 
   5   9   0       55.47      -82.91     82.91 o 
   6   9   0       74.48      257.47    181.93 o 
   7   9   0     1302.00     1407.16    212.57 o 
   8   9   0        4.47     -114.99    250.16 o 
   9   9   0       46.01      384.36    284.37 o 
   0  10   0    12274.29    12301.88    426.87 o 
   1  10   0     4253.11     4084.59    141.44 o 
   2  10   0     2148.70     2338.64    200.53 o 
   3  10   0    16135.36    16435.00    678.15 o 
   4  10   0     2551.44     2692.68    179.86 o 
   5  10   0      236.64      299.70    170.28 o 
   6  10   0     2579.99     2406.35    427.43 o 
   7  10   0       80.34      537.41    208.60 o 
   8  10   0      870.28      187.07    292.98 o 
   1  11   0     1419.77     1271.02     91.23 o 
   2  11   0    12739.67    13063.74    321.98 o 
   3  11   0     7770.60     7907.55    333.57 o 
   4  11   0     2076.96     1820.41    157.65 o 
   5  11   0     9384.01     9285.70    432.40 o 
   6  11   0    19759.76    21425.53   1330.46 o 
   7  11   0     2007.32     1741.14    362.45 o 
   8  11   0     3427.12     3485.53    609.49 o 
   0  12   0    21791.41    22025.30    725.34 o 
   1  12   0     7779.88     7757.91    269.76 o 
   2  12   0      266.42      192.12    105.91 o 
   3  12   0    14103.71    13476.51    550.99 o 
   4  12   0     1462.20     1311.65    177.75 o 
   5  12   0     2435.85     2686.69    379.81 o 
   6  12   0     1252.04     1211.14    404.46 o 
   7  12   0       37.81      536.67    412.30 o 
   1  13   0     4047.02     4622.08    371.41 o 
   2  13   0     3172.76     3340.60    245.71 o 
   3  13   0      533.88      394.38    228.56 o 
   4  13   0     3229.61     2973.51    388.78 o 
   5  13   0      215.73     -300.26    300.26 o 
   6  13   0      821.75     1255.96    492.97 o 
   0  14   0       13.42      185.98    245.37 o 
   1  14   0     8196.61     8699.93    522.51 o 
   1  15   0     8284.88     8528.40    971.38 o 
   2  15   0      540.91     -464.96    520.98 o 
   1  16   0     5068.51     4861.37    784.27 o 
   2  16   0     6097.94     6460.17    806.68 o 
 -11   1   1     1591.86     1065.30    413.70 o 
 -10   1   1     4822.70     4366.06    309.79 o 
  -9   1   1     6227.79     5831.18    275.21 o 
  -8   1   1     4869.28     4209.60    202.37 o 
  -7   1   1    12839.85    12330.59    302.11 o 
  -6   1   1    16219.78    14925.39    425.19 o 
  -5   1   1     6796.92     6683.46    221.46 o 
  -4   1   1    10794.06    10442.29    253.77 o 
  -3   1   1     3796.18     3509.64    157.41 o 
  -2   1   1     1912.10     1933.13     77.01 o 
  -1   1   1     3289.38     3129.87    161.39 o 
   0   1   1     1296.63     1589.39     52.66 o 
   1   1   1    20684.33    21767.10   1567.53 o 
   2   1   1    22743.22    22117.15   1116.31 o 
   3   1   1     9414.45     9752.34    614.93 o 
   4   1   1    20648.19    18676.56    533.31 o 
   5   1   1    21540.62    20414.91    397.14 o 
   6   1   1    12157.40    11100.52    554.03 o 
   7   1   1     3683.16     3751.69    168.74 o 
   8   1   1    11587.53    10958.91    382.05 o 
   9   1   1      517.62      429.28    151.64 o 
  10   1   1       11.05      142.46    207.27 o 
 -10   2   1     1335.14     1020.75    226.58 o 
  -9   2   1     2232.32     1940.84    182.56 o 
  -8   2   1     1055.29     1201.37    151.53 o 
  -7   2   1     3042.81     2863.16    151.07 o 
  -6   2   1     6015.35     6185.75    269.50 o 
  -5   2   1    16284.17    16241.08    337.52 o 
  -4   2   1   130444.29   126428.17   2324.13 o 
  -3   2   1    55910.57    55647.75   5905.57 o 
  -2   2   1   103588.52   103387.26   7021.15 o 
  -1   2   1   116494.89   113263.69   6441.89 o 
   0   2   1    74213.73    80394.68   2595.09 o 
   1   2   1    13798.20    14880.82   1030.93 o 
   2   2   1     9275.30     9735.51    479.94 o 
   3   2   1    18411.86    18354.74   1082.07 o 
   4   2   1     4634.53     4718.52    219.05 o 
   5   2   1     2494.15     2474.42    103.68 o 
   6   2   1      206.31      253.81     70.88 o 
   7   2   1    14320.11    13855.76    760.74 o 
   8   2   1     3753.85     3953.63    194.49 o 
   9   2   1     3493.71     3435.92    298.58 o 
  10   2   1     7518.71     7076.19   1052.05 o 
 -10   3   1     5939.49     6382.78   1475.55 o 
  -9   3   1     3433.84     3442.19    523.22 o 
  -8   3   1        2.92        6.62     98.03 o 
  -7   3   1    22587.54    21508.51    839.17 o 
  -6   3   1     7803.62     7440.01    239.89 o 
  -5   3   1      268.65      296.98     56.07 o 
  -4   3   1     9272.11     9134.98    361.89 o 
  -3   3   1    21708.57    22059.23   1067.96 o 
  -2   3   1      544.47      598.47     53.20 o 
  -1   3   1    19684.28    19866.83    842.37 o 
   0   3   1      901.05      871.60     22.99 o 
   1   3   1    14431.93    14547.25    587.67 o 
   2   3   1    11343.07    11971.52    660.50 o 
   3   3   1     1897.28     1963.21    140.56 o 
   4   3   1    28490.06    29063.24   1166.52 o 
   5   3   1    24857.76    25403.30    690.16 o 
   6   3   1     1981.27     1905.51    249.85 o 
   7   3   1     1103.08      943.17    110.37 o 
   8   3   1    15033.86    15048.28    833.57 o 
   9   3   1        1.32      177.35    135.03 o 
  10   3   1      138.22       16.11    226.66 o 
 -10   4   1      455.73      252.21    291.86 o 
  -9   4   1     3426.25     2923.32    319.87 o 
  -8   4   1      371.21      381.80    135.03 o 
  -7   4   1      769.55      832.79    242.56 o 
  -6   4   1    12844.74    12944.65    363.66 o 
  -5   4   1     5413.63     5369.85    150.00 o 
  -4   4   1    13392.31    13404.14    578.38 o 
  -3   4   1    26086.83    25840.02   1255.84 o 
  -2   4   1    21992.40    22343.23   1164.50 o 
  -1   4   1     3405.23     3287.11     67.08 o 
   0   4   1    24628.30    25229.40    822.48 o 
   1   4   1     3055.09     3063.20     83.78 o 
   2   4   1     1154.49     1178.29     69.54 o 
   3   4   1       20.67      128.85     89.00 o 
   4   4   1    29860.57    30058.02   1541.11 o 
   5   4   1     8946.39     9322.23    253.13 o 
   6   4   1     6569.58     6135.96    267.21 o 
   7   4   1     5839.68     5590.44    197.17 o 
   8   4   1      309.03      517.02    171.42 o 
   9   4   1     4577.12     4361.40    266.71 o 
  10   4   1      231.92      357.43    239.90 o 
 -10   5   1       71.90       67.04    298.58 o 
  -9   5   1     6646.00     5844.02    373.65 o 
  -8   5   1    34640.99    33343.91   1281.73 o 
  -7   5   1      426.22      379.41    134.45 o 
  -6   5   1     6916.09     7148.40    269.45 o 
  -5   5   1    65287.56    64491.43   1164.03 o 
  -4   5   1     2538.33     2629.52    124.11 o 
  -3   5   1     8173.38     8592.94    557.89 o 
  -2   5   1    36870.90    37592.83   2077.14 o 
  -1   5   1       22.50       17.69     21.41 o 
   0   5   1    66580.28    61628.91   1060.04 o 
   1   5   1       14.56      154.41     35.25 o 
   2   5   1     8249.44     8621.24    526.70 o 
   3   5   1    83482.81    87594.27   4883.60 o 
   4   5   1    15177.32    15404.82   1051.95 o 
   5   5   1     1878.36     2123.82    175.45 o 
   6   5   1    42232.28    43065.61   1359.46 o 
   7   5   1    21577.30    21077.36    735.54 o 
   8   5   1      683.16      888.46    256.01 o 
   9   5   1     5697.04     5081.02    295.22 o 
  10   5   1     4330.57     3917.92   1289.01 o 
 -10   6   1     2806.98     2689.33    395.17 o 
  -9   6   1     4397.73     4804.82    318.81 o 
  -8   6   1     2282.72     2191.79    199.91 o 
  -7   6   1     2711.65     2682.95    158.71 o 
  -6   6   1    37164.26    37359.10    869.24 o 
  -5   6   1    11015.99    11320.83    520.66 o 
  -4   6   1     1698.76     1668.14     60.81 o 
  -3   6   1    99288.35   100726.07   6588.82 o 
  -2   6   1   115348.29   116775.76   5401.24 o 
  -1   6   1      182.36      230.33     25.66 o 
   0   6   1    45801.55    45050.77   1822.17 o 
   1   6   1    93223.63    91794.39   1324.18 o 
   2   6   1     1717.86     1718.66     66.55 o 
   3   6   1      295.40      364.97     39.73 o 
   4   6   1    20961.21    21594.14    935.69 o 
   5   6   1     7002.35     7139.19    181.74 o 
   6   6   1     9525.00    10614.14    304.89 o 
   7   6   1     3163.32     3201.92    180.48 o 
   8   6   1     5866.72     5797.22    269.45 o 
   9   6   1    19146.11    18907.24    863.82 o 
  10   6   1       82.25       15.03    297.46 o 
 -10   7   1     3744.50     4758.29    798.84 o 
  -9   7   1     1316.31     1345.22    276.10 o 
  -8   7   1     9724.30    11338.81    737.22 o 
  -7   7   1      650.34      784.65    221.28 o 
  -6   7   1      422.43      495.15    105.43 o 
  -5   7   1    28547.69    29058.54   2025.10 o 
  -4   7   1        6.43       54.35     49.25 o 
  -3   7   1     9338.41     9701.07    530.97 o 
  -2   7   1    25402.71    25633.21   1318.58 o 
  -1   7   1      484.34      507.93     36.08 o 
   0   7   1    39432.16    38559.04    603.63 o 
   1   7   1     1320.36     1306.17     49.94 o 
   2   7   1     2885.05     3092.72    113.13 o 
   3   7   1    34516.04    36637.86   2400.21 o 
   4   7   1      306.29      360.58     48.06 o 
   5   7   1     4879.83     5066.23    231.82 o 
   6   7   1    25761.09    27261.32    644.78 o 
   7   7   1     1295.55     1120.06    148.80 o 
   8   7   1     6409.61     6539.55    273.67 o 
   9   7   1     3657.18     3895.76    543.95 o 
  -9   8   1     8090.23     9563.85   1276.12 o 
  -8   8   1     1657.51     2031.35    291.13 o 
  -7   8   1    12080.53    12073.19    550.53 o 
  -6   8   1     5131.43     4992.06    273.37 o 
  -5   8   1     4637.52     4402.44    675.59 o 
  -4   8   1    37557.42    40646.40   2383.79 o 
  -3   8   1       41.15      111.60     40.51 o 
  -2   8   1        5.86       75.09     93.75 o 
  -1   8   1    63890.10    62716.44   1423.90 o 
   0   8   1     3360.41     3309.10     81.55 o 
   1   8   1     2814.46     2751.33     70.06 o 
   2   8   1    47543.79    48371.64   2349.49 o 
   3   8   1     1492.88     1508.75     67.44 o 
   4   8   1     6811.11     7765.10    388.27 o 
   5   8   1     4762.17     4813.73    196.41 o 
   6   8   1     3851.19     4123.39    197.92 o 
   7   8   1    17974.43    17801.02    623.24 o 
   8   8   1      191.24      167.83    215.82 o 
   9   8   1     2341.42     3049.09    420.15 o 
  -9   9   1     2197.86     2658.82    766.35 o 
  -8   9   1      440.99      579.69    263.21 o 
  -7   9   1    26344.71    27048.86   1147.40 o 
  -6   9   1    24754.32    25014.70    960.46 o 
  -5   9   1     4055.34     4015.21    420.15 o 
  -4   9   1    11294.06    11204.01    301.92 o 
  -3   9   1    29889.11    31282.03   1328.23 o 
  -2   9   1    21095.61    20780.17    700.67 o 
  -1   9   1      799.52      787.90     50.61 o 
   0   9   1     4109.49     3914.67     93.08 o 
   1   9   1    26732.32    26854.84    995.12 o 
   2   9   1    35321.88    37102.23    899.58 o 
   3   9   1      288.59      316.84     63.13 o 
   4   9   1    21713.08    21805.10   1440.53 o 
   5   9   1    57386.50    60674.38   1412.25 o 
   6   9   1       14.56      132.62    248.17 o 
   7   9   1     5435.01     5246.84    346.22 o 
   8   9   1    20061.56    20075.45    837.74 o 
   9   9   1        0.66      -45.17    643.10 o 
  -8  10   1     2545.81     2646.76    475.05 o 
  -7  10   1     7546.99     7789.39    443.68 o 
  -6  10   1     4421.56     4397.69    278.62 o 
  -5  10   1     6429.72     6035.39    309.61 o 
  -4  10   1    44298.80    44421.89   2989.76 o 
  -3  10   1     2286.46     2349.73    185.05 o 
  -2  10   1     1567.35     1464.74     85.82 o 
  -1  10   1    66071.63    65869.17   1124.50 o 
   0  10   1     1684.98     1850.56    147.54 o 
   1  10   1     2406.76     2445.21    105.99 o 
   2  10   1    33163.43    32291.91    854.83 o 
   3  10   1     1124.30     1250.63    153.23 o 
   4  10   1    13282.61    14037.99    449.12 o 
   5  10   1     1934.94     1735.57    205.12 o 
   6  10   1     1304.71     1106.90    364.69 o 
   7  10   1    15721.05    16794.17    763.54 o 
   8  10   1     1475.38     1444.08    230.64 o 
  -8  11   1     3920.43     3713.59    399.62 o 
  -7  11   1     4696.33     4369.01    467.20 o 
  -6  11   1     2692.02     2836.36    591.57 o 
  -5  11   1     9546.35     9929.66    576.44 o 
  -4  11   1     1221.79     1316.02    167.44 o 
  -3  11   1     6434.77     6418.89    486.25 o 
  -2  11   1    13208.75    13774.79    321.65 o 
  -1  11   1      114.53      156.76     67.04 o 
   0  11   1    11140.62    11863.10    292.83 o 
   1  11   1     7575.42     7557.55    212.61 o 
   2  11   1     3459.37     3313.26    170.69 o 
   3  11   1    10819.20    11297.03    386.84 o 
   4  11   1      479.33      717.70    148.18 o 
   5  11   1     6951.65     6898.93    605.57 o 
   6  11   1     4174.30     3606.45    849.26 o 
   7  11   1      165.28     -163.58    268.89 o 
   8  11   1     4834.62     4694.43    743.94 o 
  -7  12   1      421.02      957.93    426.87 o 
  -6  12   1    10598.54    10061.54   2443.57 o 
  -5  12   1     3918.94     3867.65    336.12 o 
  -4  12   1      416.53      565.50    165.54 o 
  -3  12   1    16057.68    15536.85    615.91 o 
  -2  12   1    16219.22    16449.40   1215.78 o 
  -1  12   1      525.56      537.00    111.38 o 
   0  12   1    13916.84    13938.15    394.09 o 
   1  12   1    15656.85    16923.40    434.96 o 
   2  12   1      188.40      171.55    117.48 o 
   3  12   1       59.90      -56.76    128.38 o 
   4  12   1     5936.91     5792.41    467.20 o 
   5  12   1     1473.67     1599.92    263.29 o 
   6  12   1     2649.25     2731.51    468.32 o 
   7  12   1     1518.14     1662.66    501.93 o 
  -6  13   1     1866.58     1139.44    475.05 o 
  -5  13   1    12165.47    12892.32    963.53 o 
  -4  13   1      254.45      -58.26    201.67 o 
  -3  13   1      219.07     -211.75    211.75 o 
  -2  13   1     2427.90     2392.03    310.35 o 
  -1  13   1       54.78       13.04    120.87 o 
   0  13   1    14067.01    14415.80    552.17 o 
   1  13   1      319.78      280.61    175.34 o 
   2  13   1     2454.75     2283.30    472.24 o 
   3  13   1    20972.57    23171.89   1176.41 o 
   4  13   1     4602.92     4410.97    445.91 o 
   5  13   1     1589.91     2384.19    402.22 o 
   6  13   1     9739.08     9010.17    784.27 o 
  -2  14   1     6708.46     6911.68    700.24 o 
  -1  14   1       96.90      216.57    190.53 o 
   0  14   1     3893.84     3389.81    343.40 o 
   1  14   1     3868.70     3684.96    471.68 o 
   3  14   1      149.00     -289.06    289.06 o 
   4  14   1     2327.51     1977.49    387.65 o 
   5  14   1     1247.26      505.30    392.14 o 
  -2  15   1      413.86      733.86    540.03 o 
  -1  15   1      407.62      153.49    478.41 o 
   0  15   1      758.67     1020.05    297.45 o 
   1  15   1      369.80      741.70    393.26 o 
  -2  16   1     2221.46     3037.38    755.14 o 
  -1  16   1     4228.90     3967.30    732.73 o 
   0  16   1     2225.16     2386.43    562.44 o 
   1  16   1     1728.13     1027.40    616.21 o 
   2  16   1      830.84      450.40    417.91 o 
 -11   0   2      211.40     -445.91    445.91 o 
 -10   0   2     6844.39     7010.28    513.14 o 
  -9   0   2     3926.68     3658.07    304.75 o 
  -8   0   2    31024.24    31072.88   1020.67 o 
  -7   0   2     1211.14     1208.90    177.02 o 
  -6   0   2    14149.96    13329.27    417.91 o 
  -5   0   2   144029.33   127269.52   4620.49 o 
  -4   0   2     3214.28     2918.61    242.00 o 
  -3   0   2    50277.96    40249.98   1416.17 o 
  -2   0   2   255246.44   187949.52   4621.57 o 
  -1   0   2    31330.88    25688.77    701.92 o 
   0   0   2     8385.93     8313.68    243.68 o 
   1   0   2    90665.18    95579.20   2555.05 o 
   2   0   2    45304.31    46486.88    844.33 o 
   3   0   2    65443.32    62406.81   1332.14 o 
   4   0   2      790.75      849.26    104.20 o 
   5   0   2     3607.89     3481.05    171.42 o 
   6   0   2    46898.13    41722.18   1061.01 o 
   7   0   2    11552.18    10598.88    403.34 o 
   8   0   2      311.07      341.72    201.67 o 
   9   0   2    27703.16    24170.16   1081.18 o 
  10   0   2    16851.63    18289.24   1396.01 o 
 -11   1   2    15504.81    17486.97   1011.89 o 
 -10   1   2     2922.12     2848.92    778.67 o 
  -9   1   2      949.60      502.65    182.96 o 
  -8   1   2    21311.09    20590.11    662.15 o 
  -7   1   2    16732.05    16241.96    374.79 o 
  -6   1   2     4443.00     3952.74    167.77 o 
  -5   1   2     9451.28     9016.70    247.13 o 
  -4   1   2    45451.47    40010.81    907.58 o 
  -3   1   2    31946.81    26234.17    571.39 o 
  -2   1   2     1149.77      998.09     42.74 o 
  -1   1   2    33471.34    28556.86    416.31 o 
   0   1   2   121869.27   125467.47   1382.28 o 
   1   1   2   139641.08   144879.28   5147.03 o 
   2   1   2     4016.61     4237.83    176.27 o 
   3   1   2    17156.18    17140.06    684.41 o 
   4   1   2   102023.94    96219.23   3828.37 o 
   5   1   2        5.84      137.88     80.11 o 
   6   1   2      305.08      448.19     81.79 o 
   7   1   2    37999.17    36191.47    699.12 o 
   8   1   2     1318.78     1066.71    142.64 o 
   9   1   2     3796.98     3529.13    345.08 o 
  10   1   2     2327.44     1885.37    201.17 o 
 -11   2   2      897.32     1128.32    413.03 o 
 -10   2   2     5479.69     5052.61    322.88 o 
  -9   2   2      493.96      607.60    143.56 o 
  -8   2   2     4849.89     4298.11    206.25 o 
  -7   2   2    11739.03    11794.37    659.35 o 
  -6   2   2     3772.28     3643.45    249.85 o 
  -5   2   2    16992.26    15699.99    965.78 o 
  -4   2   2    14073.69    13253.17    726.57 o 
  -3   2   2    19704.55    18292.22   1493.48 o 
  -2   2   2    40391.47    36805.95   1329.13 o 
  -1   2   2     7824.12     8046.64    351.08 o 
   0   2   2    40343.87    41526.74    871.34 o 
   1   2   2    33717.03    36972.51    534.34 o 
   2   2   2      290.89      469.51     52.72 o 
   3   2   2    69137.74    69706.31   4892.54 o 
   4   2   2     5549.96     5456.55    365.28 o 
   5   2   2    16508.56    15433.95    721.53 o 
   6   2   2    14733.27    13495.27    297.75 o 
   7   2   2       25.06      115.47    138.37 o 
   8   2   2    10090.34     9715.95    296.39 o 
   9   2   2     1151.92     1284.35    175.09 o 
  10   2   2      644.49      596.79    198.47 o 
 -10   3   2     5191.26     4362.13    854.86 o 
  -9   3   2    25909.36    26054.75    953.45 o 
  -8   3   2     2011.79     1966.32    291.30 o 
  -7   3   2      282.36      234.20    110.92 o 
  -6   3   2    49434.08    48049.35   1085.32 o 
  -5   3   2     1798.27     1905.57    175.90 o 
  -4   3   2    10657.89    10500.00    704.16 o 
  -3   3   2    13012.97    12491.35    919.28 o 
  -2   3   2       23.80       62.37     14.09 o 
  -1   3   2    53082.08    53224.63   1786.62 o 
   0   3   2     1524.09     1720.43     39.94 o 
   1   3   2     6040.54     6735.55    375.66 o 
   2   3   2   152640.31   167966.48   2707.96 o 
   3   3   2    20474.07    20898.37    860.43 o 
   4   3   2      405.88      518.48    125.38 o 
   5   3   2    66322.77    65911.37   3833.89 o 
   6   3   2    22744.30    21503.48    436.52 o 
   7   3   2     2828.13     2658.19    138.62 o 
   8   3   2     3349.77     3247.14    183.19 o 
   9   3   2     2144.55     2409.76    487.37 o 
  10   3   2     5952.18     6351.61    588.76 o 
 -10   4   2     5693.91     5480.65   1301.33 o 
  -9   4   2       23.13      114.77    309.79 o 
  -8   4   2       72.78       55.83    256.57 o 
  -7   4   2    33316.75    32598.08   1313.66 o 
  -6   4   2    27406.60    26171.79   1514.21 o 
  -5   4   2     4198.39     4215.43    115.63 o 
  -4   4   2    67901.02    63662.71   2195.41 o 
  -3   4   2   105034.73   104838.80   4766.74 o 
  -2   4   2      109.44      276.94     83.77 o 
  -1   4   2    71562.20    77306.84   1557.47 o 
   0   4   2    46854.86    43334.12   1582.86 o 
   1   4   2     3331.07     3416.81     99.51 o 
   2   4   2     2227.91     2335.82    152.98 o 
   3   4   2    31281.02    34898.25   2428.91 o 
   4   4   2     4907.36     5329.69    297.62 o 
   5   4   2    39255.50    38991.46   1505.17 o 
   6   4   2     2044.33     1963.66    126.85 o 
   7   4   2    12270.31    11691.47    584.84 o 
   8   4   2    27415.26    26789.73    705.11 o 
   9   4   2     2911.83     2351.05    193.28 o 
  10   4   2     2958.25     2893.30    277.30 o 
 -10   5   2     1217.20     1313.98    299.64 o 
  -9   5   2     7804.88     7432.70    495.77 o 
  -8   5   2      132.32      118.76    140.05 o 
  -7   5   2        1.74      -45.03    115.97 o 
  -6   5   2    17135.68    16725.21    417.43 o 
  -5   5   2       35.38       54.42     51.84 o 
  -4   5   2     3631.93     3776.75     98.00 o 
  -3   5   2    12336.73    13200.06    867.41 o 
  -2   5   2     3021.78     3178.19    122.74 o 
  -1   5   2    48577.79    44683.70   1833.84 o 
   0   5   2      552.81      542.85     24.59 o 
   1   5   2     1718.08     1716.60     69.81 o 
   2   5   2    73508.87    74461.01   3803.20 o 
   3   5   2     6303.02     6723.20    267.45 o 
   4   5   2      966.68     1187.33     91.04 o 
   5   5   2    16903.68    17518.94    733.74 o 
   6   5   2     6673.10     6982.24    198.68 o 
   7   5   2      784.22      768.11    158.54 o 
   8   5   2       72.83       24.69    117.65 o 
   9   5   2     2925.52     2690.14    463.84 o 
  10   5   2     3836.60     3377.48    437.51 o 
 -10   6   2     1712.13     2388.58    430.33 o 
  -9   6   2     1740.45     1884.31    278.87 o 
  -8   6   2     2628.17     2251.11    199.39 o 
  -7   6   2       99.84      102.10    170.30 o 
  -6   6   2     2059.17     2497.45    136.35 o 
  -5   6   2    11581.87    11923.72    638.62 o 
  -4   6   2     2093.85     2263.32    194.59 o 
  -3   6   2      124.58      262.30     56.81 o 
  -2   6   2    45629.30    43668.25   1124.08 o 
  -1   6   2      123.02      203.12     34.38 o 
   0   6   2      116.81      140.35     24.54 o 
   1   6   2    11195.04    10971.43    199.39 o 
   2   6   2     5344.95     6001.01    342.03 o 
   3   6   2     3305.68     3639.04    271.21 o 
   4   6   2       21.40        1.66     54.27 o 
   5   6   2      777.26      830.97     81.93 o 
   6   6   2    11256.04    11498.59    514.15 o 
   7   6   2      829.95      982.11    122.90 o 
   8   6   2      201.86      166.97    118.99 o 
   9   6   2     2745.37     2394.76    222.90 o 
  10   6   2     1718.89     1526.82    418.46 o 
 -10   7   2     6403.81     6535.19    621.31 o 
  -9   7   2     2638.12     3389.58    754.02 o 
  -8   7   2     8366.28     9367.19    495.95 o 
  -7   7   2     9886.18    10152.17    373.95 o 
  -6   7   2      846.07      768.11    100.84 o 
  -5   7   2     6621.28     6971.26    209.92 o 
  -4   7   2     1567.92     1740.02    122.55 o 
  -3   7   2     3855.42     3921.70    213.83 o 
  -2   7   2     3754.01     3803.42    124.20 o 
  -1   7   2     4730.49     4676.48    118.85 o 
   0   7   2    17911.36    16771.23    383.91 o 
   1   7   2    44852.68    44104.49    848.66 o 
   2   7   2    19722.68    20727.51    957.48 o 
   3   7   2    34389.45    37232.59   1684.77 o 
   4   7   2    34068.34    34468.01   1724.08 o 
   5   7   2     5638.68     5654.81    209.37 o 
   6   7   2     3880.09     3484.07    244.80 o 
   7   7   2     5283.92     5153.61    292.42 o 
   8   7   2      260.92      391.99    138.30 o 
   9   7   2      970.96      781.19    227.68 o 
  -9   8   2      481.10      322.64    322.25 o 
  -8   8   2     1771.05     2057.43    314.27 o 
  -7   8   2     4028.96     3840.78    274.05 o 
  -6   8   2    10410.13    10543.62    614.53 o 
  -5   8   2    12412.00    12556.39    691.84 o 
  -4   8   2    13328.25    14163.06    578.12 o 
  -3   8   2    17316.00    17376.62   1123.51 o 
  -2   8   2    28473.31    28087.82    763.68 o 
  -1   8   2    11231.42    11029.45    306.61 o 
   0   8   2     5998.03     5872.66    457.55 o 
   1   8   2     2955.03     2833.46    118.54 o 
   2   8   2      499.29      551.84     53.72 o 
   3   8   2     1066.91     1013.94     67.08 o 
   4   8   2     1119.29     1047.08     83.83 o 
   5   8   2      636.01      604.36     76.38 o 
   6   8   2     6968.56     6994.86    245.80 o 
   7   8   2     5773.17     5367.17    573.64 o 
   8   8   2     3615.50     3890.95    278.89 o 
   9   8   2     3506.73     3865.19    390.25 o 
  -9   9   2      472.19      547.59    287.56 o 
  -8   9   2       41.35      249.56    280.32 o 
  -7   9   2       14.70      -13.35    299.70 o 
  -6   9   2     1582.45     1647.41    222.96 o 
  -5   9   2       88.81      270.61    171.42 o 
  -4   9   2       64.36       64.43     90.21 o 
  -3   9   2      348.14      340.35     84.04 o 
  -2   9   2       45.95       66.74     42.37 o 
  -1   9   2      273.24      295.12     42.21 o 
   0   9   2     2158.34     2108.67    102.37 o 
   1   9   2      401.47      449.15     55.95 o 
   2   9   2     3249.05     3254.00    107.99 o 
   3   9   2      499.83      445.57     69.05 o 
   4   9   2      156.85      169.42     68.98 o 
   5   9   2      748.80      837.88    166.94 o 
   6   9   2      314.55      108.65    103.38 o 
   7   9   2       56.77      331.94    223.80 o 
   8   9   2      121.10      304.90    230.24 o 
   9   9   2       62.00      -83.53    282.65 o 
  -8  10   2     2273.02     2219.42    308.57 o 
  -7  10   2      607.08      463.28    174.89 o 
  -6  10   2     4224.35     4169.47    598.29 o 
  -5  10   2    10101.42    10725.15    453.35 o 
  -4  10   2     3437.44     3710.25    465.52 o 
  -3  10   2     1256.44     1160.68    263.28 o 
  -2  10   2    13913.39    14096.88    325.36 o 
  -1  10   2     2478.90     2592.45    205.03 o 
   0  10   2      638.91      740.76     77.32 o 
   1  10   2     7221.75     7454.46    198.01 o 
   2  10   2      969.18      945.70     64.12 o 
   3  10   2      803.33      812.32     82.58 o 
   4  10   2      153.79      182.53     79.31 o 
   5  10   2       55.68        6.44    220.72 o 
   6  10   2     5777.44     6592.02    373.02 o 
   7  10   2     2753.21     2913.06    843.65 o 
   8  10   2      390.88      848.13    442.55 o 
  -8  11   2     6289.09     5579.00    521.26 o 
  -7  11   2     8800.00     8821.17    762.99 o 
  -6  11   2       31.03     -157.59    157.59 o 
  -5  11   2     2785.79     2684.85    224.30 o 
  -4  11   2     2659.26     2510.28    210.73 o 
  -3  11   2     2798.22     2763.98    423.51 o 
  -2  11   2     4020.25     4041.51    211.68 o 
  -1  11   2      107.83      130.83     66.46 o 
   0  11   2    11971.30    12475.07    326.22 o 
   1  11   2    26336.63    26676.96    720.55 o 
   2  11   2     2107.61     2141.87     93.51 o 
   3  11   2    21435.72    22129.44    774.92 o 
   4  11   2    23355.29    23357.32   2219.49 o 
   5  11   2     2519.41     2826.74    364.13 o 
   6  11   2     2306.21     2426.76    335.00 o 
   7  11   2     4640.96     5348.74    591.57 o 
   8  11   2      130.03     -276.74    321.55 o 
  -7  12   2        0.22      -23.67    291.15 o 
  -6  12   2      993.51      919.48    294.66 o 
  -5  12   2    12340.25    12086.83   1734.92 o 
  -4  12   2     2319.59     2444.41    361.33 o 
  -3  12   2      462.55      498.63    157.97 o 
  -2  12   2    21730.25    23075.16    621.40 o 
  -1  12   2     1640.20     1639.73    111.79 o 
   0  12   2      502.47      559.37    132.77 o 
   1  12   2     7777.80     8318.09    334.79 o 
   2  12   2      621.86      703.83    148.64 o 
   3  12   2     3872.65     3970.68    269.01 o 
   4  12   2       10.65      258.81    246.49 o 
   5  12   2      274.60      270.01    276.74 o 
   6  12   2     9746.79     9834.78    782.03 o 
   7  12   2      698.86     1073.33    385.41 o 
  -4  13   2     2829.10     2756.16    369.73 o 
  -3  13   2     3074.47     3123.14    248.76 o 
  -2  13   2      153.65      205.53    145.23 o 
  -1  13   2     6866.92     6878.04    461.09 o 
   0  13   2     1556.00     1690.91    211.56 o 
   1  13   2     3655.46     3866.92    261.92 o 
   2  13   2     5955.58     6743.53    365.47 o 
   3  13   2        2.26     -113.16    239.76 o 
   4  13   2     2937.87     2672.13    361.89 o 
   5  13   2     4086.05     4371.76    515.38 o 
   6  13   2      136.34     -125.48    401.10 o 
  -2  14   2     1101.40      966.90    484.01 o 
  -1  14   2     3712.93     3554.53    377.00 o 
   0  14   2    14730.02    15220.09    758.68 o 
   1  14   2      509.81      360.97    249.85 o 
   2  14   2       15.74     -154.61    265.53 o 
   3  14   2     6467.06     7504.37    680.08 o 
   4  14   2     2634.03     2477.18    442.55 o 
   5  14   2     4179.94     4236.19    542.27 o 
  -3  15   2     4184.60     4780.70    812.28 o 
  -2  15   2       59.35      389.90    520.98 o 
  -1  15   2    17109.53    19791.68   1640.25 o 
   0  15   2      169.30      284.47    299.41 o 
   1  15   2      390.22      284.31    274.08 o 
  -2  16   2     1717.47     2535.44    661.03 o 
  -1  16   2     1013.58     1891.22    550.11 o 
   0  16   2     6997.04     8644.92    831.33 o 
   1  16   2     2625.86     1369.12    659.91 o 
 -11   1   3     2892.52     2890.38    547.31 o 
 -10   1   3     2980.20     2698.92    577.56 o 
  -9   1   3     7278.56     6980.53    306.90 o 
  -8   1   3     6617.44     6339.21    232.48 o 
  -7   1   3      547.89      734.15    124.06 o 
  -6   1   3     2047.26     1988.67    109.26 o 
  -5   1   3     1341.24     1143.71    158.54 o 
  -4   1   3    12010.10    11516.49    326.72 o 
  -3   1   3    21530.05    18665.36    591.01 o 
  -2   1   3     8557.84     7234.87    124.86 o 
  -1   1   3    81048.34    70558.84   1951.89 o 
   0   1   3    61322.07    67255.66    726.75 o 
   1   1   3    23447.93    25847.53    378.69 o 
   2   1   3     8685.24     9215.19    218.16 o 
   3   1   3    53290.27    54450.24   2079.78 o 
   4   1   3     2125.73     2120.96    143.91 o 
   5   1   3     8244.43     7812.67    181.66 o 
   6   1   3     1023.95     1026.72    187.67 o 
   7   1   3     1053.69      990.90    100.65 o 
   8   1   3      740.67      299.63    136.69 o 
   9   1   3     1201.57      960.27    162.04 o 
  10   1   3      797.04      515.94    259.15 o 
 -11   2   3       30.95      457.77    395.00 o 
 -10   2   3     1070.64     1037.20    225.05 o 
  -9   2   3    14717.19    15456.38   1190.41 o 
  -8   2   3     1491.47     1325.89    229.12 o 
  -7   2   3    20169.71    20356.67   1340.55 o 
  -6   2   3    50414.18    49008.52   1001.19 o 
  -5   2   3    42039.57    39503.04    791.70 o 
  -4   2   3    24118.22    23111.81    416.74 o 
  -3   2   3    85295.22    78265.56   1780.30 o 
  -2   2   3    12146.29    10795.17    226.40 o 
  -1   2   3     2035.42     1991.73     52.40 o 
   0   2   3    41997.05    44094.48   1138.02 o 
   1   2   3      404.86      509.35     22.52 o 
   2   2   3     4224.18     4224.71    134.55 o 
   3   2   3     2274.43     2251.58    138.55 o 
   4   2   3     5948.21     5928.74    368.74 o 
   5   2   3    42766.76    41911.46   1778.05 o 
   6   2   3    22100.05    20332.43    843.09 o 
   7   2   3     7734.53     7149.63    374.21 o 
   8   2   3    26687.15    24648.22    658.34 o 
   9   2   3    11845.09    11124.74    389.54 o 
  10   2   3     1038.92      341.27    217.81 o 
 -10   3   3       45.91      133.30    254.33 o 
  -9   3   3     3515.69     2825.62    329.39 o 
  -8   3   3    11758.92    12118.51    482.89 o 
  -7   3   3      688.45      579.48    128.83 o 
  -6   3   3      303.85      380.68    142.29 o 
  -5   3   3    14321.73    14276.18    281.89 o 
  -4   3   3    36143.35    34368.30   1416.73 o 
  -3   3   3     9804.26     9655.25    391.02 o 
  -2   3   3       35.79      193.69     75.52 o 
  -1   3   3    54447.37    53564.32   2101.91 o 
   0   3   3    15970.19    16163.98    275.08 o 
   1   3   3     1037.68     1115.44     59.81 o 
   2   3   3     4143.82     4360.59    258.10 o 
   3   3   3    53542.53    52756.95   2835.66 o 
   4   3   3     1014.75     1128.21     52.13 o 
   5   3   3     1854.19     1762.01     78.22 o 
   6   3   3     9854.85     9646.95    235.50 o 
   7   3   3     1887.48     1685.14    296.34 o 
   8   3   3     2944.95     3105.59    216.24 o 
   9   3   3      133.12     -142.41    144.29 o 
  10   3   3      171.12      149.07    370.99 o 
 -10   4   3       44.11       35.44    222.40 o 
  -9   4   3     2327.23     2436.17    294.66 o 
  -8   4   3    13784.79    14201.13   1213.38 o 
  -7   4   3     1269.53     1354.00    344.52 o 
  -6   4   3     3197.84     2881.86    316.51 o 
  -5   4   3    10029.75     9828.69    215.04 o 
  -4   4   3    16559.29    16228.56    715.37 o 
  -3   4   3     7056.53     6480.66    495.77 o 
  -2   4   3     1295.32     1514.68    108.65 o 
  -1   4   3    86395.44    78862.26   2375.83 o 
   0   4   3    12752.77    12866.41    412.21 o 
   1   4   3     4080.03     4321.87    136.34 o 
   2   4   3    15286.35    15461.83    739.31 o 
   3   4   3    10279.19    10964.21    477.17 o 
   4   4   3    16438.69    16681.09   1249.97 o 
   5   4   3     3736.37     3712.02    134.46 o 
   6   4   3      325.74      339.05     67.57 o 
   7   4   3    15157.99    15264.00   1803.27 o 
   8   4   3     1115.92     1048.68    131.10 o 
   9   4   3       25.00      -26.38    153.26 o 
  10   4   3     5197.74     4816.65    396.65 o 
 -10   5   3    16132.85    19261.42   3089.47 o 
  -9   5   3      562.49      622.99    361.89 o 
  -8   5   3       71.24      237.92    151.81 o 
  -7   5   3    25035.32    24159.49   2100.17 o 
  -6   5   3       34.23      137.21    147.33 o 
  -5   5   3    16902.44    15687.26    546.75 o 
  -4   5   3     8516.64     8554.50    314.83 o 
  -3   5   3     3707.91     4069.92    182.90 o 
  -2   5   3   107673.69   103600.38   3336.65 o 
  -1   5   3    14418.29    13819.81    601.52 o 
   0   5   3      366.56      406.85     31.53 o 
   1   5   3   142368.27   143340.16   4347.69 o 
   2   5   3    35404.27    37429.85   2292.96 o 
   3   5   3     1953.45     2178.97     69.86 o 
   4   5   3    39427.80    40038.12   2037.39 o 
   5   5   3    10400.81    10502.00    709.18 o 
   6   5   3    10890.01    11759.81    508.13 o 
   7   5   3     1601.78     1322.32    127.79 o 
   8   5   3     1400.83     1325.89    153.49 o 
   9   5   3     8893.64     9101.98    378.44 o 
  10   5   3     2737.75     2001.78    345.81 o 
 -10   6   3      246.58      350.10    323.95 o 
  -9   6   3      269.24       -6.68    233.15 o 
  -8   6   3    21947.43    21989.80   1615.04 o 
  -7   6   3    18360.54    17995.46   1520.37 o 
  -6   6   3      101.55      138.09     94.63 o 
  -5   6   3    54694.04    53683.85   2981.35 o 
  -4   6   3    63181.63    63650.48   2804.24 o 
  -3   6   3     2122.42     2228.59    173.27 o 
  -2   6   3    18776.12    17385.43    342.93 o 
  -1   6   3    61828.14    59868.13   2562.40 o 
   0   6   3    10145.89     9801.70    506.65 o 
   1   6   3     8956.68     8915.54    267.15 o 
   2   6   3    21611.07    22569.10   1134.43 o 
   3   6   3    12428.02    13131.63    747.50 o 
   4   6   3    36272.64    36087.17   2022.18 o 
   5   6   3      172.61      261.13     61.54 o 
   6   6   3    13855.95    13731.42    432.54 o 
   7   6   3    43031.52    45840.10   3226.16 o 
   8   6   3      652.95      587.23    236.96 o 
   9   6   3      517.17      410.21    284.58 o 
  10   6   3    16588.89    17339.61   1161.28 o 
 -10   7   3     7597.12     8320.62    678.40 o 
  -9   7   3      298.16      678.83    368.61 o 
  -8   7   3      892.22     1373.03    278.18 o 
  -7   7   3    19954.44    20236.03    783.33 o 
  -6   7   3      146.21      238.03    237.52 o 
  -5   7   3    13491.93    13226.23    626.86 o 
  -4   7   3     9215.85     9742.40    450.40 o 
  -3   7   3      130.83      134.19     56.05 o 
  -2   7   3    81250.55    76131.71   1268.09 o 
  -1   7   3      152.86      148.09     31.68 o 
   0   7   3     5703.62     5616.93    234.81 o 
   1   7   3    43059.64    42763.73    904.31 o 
   2   7   3     2975.98     3139.39    267.76 o 
   3   7   3     2632.58     2652.01     86.41 o 
   4   7   3    12856.69    13323.76    582.27 o 
   5   7   3     5737.40     5892.91    184.25 o 
   6   7   3    13358.06    13386.67    901.35 o 
   7   7   3     1614.43     1615.12    154.47 o 
   8   7   3     3506.39     3736.22    212.63 o 
   9   7   3     8698.08     8596.87   1239.71 o 
  -9   8   3     7414.28     7434.12    553.19 o 
  -8   8   3      272.93      445.56    457.12 o 
  -7   8   3      207.72      606.05    216.21 o 
  -6   8   3    32309.20    34509.39   1047.66 o 
  -5   8   3      777.97      828.30    154.83 o 
  -4   8   3     2247.69     2362.59    114.10 o 
  -3   8   3    52539.39    54831.06   1444.32 o 
  -2   8   3     1891.90     1964.79    100.26 o 
  -1   8   3     5103.50     4900.40    209.04 o 
   0   8   3    11053.24    10279.28    192.96 o 
   1   8   3     9311.68     9290.25    344.29 o 
   2   8   3    35286.46    36695.00   1768.54 o 
   3   8   3      785.42      820.39    137.65 o 
   4   8   3     2685.94     2898.05    129.04 o 
   5   8   3    31866.98    32858.04   1972.84 o 
   6   8   3      364.49      569.83    114.18 o 
   7   8   3      610.97      614.09    152.16 o 
   8   8   3     6320.89     6668.22    395.36 o 
   9   8   3     6730.17     7287.73    623.50 o 
  -9   9   3    11046.08    11457.90    739.05 o 
  -8   9   3     8878.26    10031.25    569.86 o 
  -7   9   3     3557.91     3125.95    633.58 o 
  -6   9   3     1541.32     1683.43    319.87 o 
  -5   9   3     7373.21     7484.52    965.78 o 
  -4   9   3    19123.39    19634.25    781.47 o 
  -3   9   3    22278.57    23346.54    949.13 o 
  -2   9   3     2431.55     2276.75    174.29 o 
  -1   9   3    38256.54    39708.37   1199.92 o 
   0   9   3    66794.43    65722.41   1946.39 o 
   1   9   3       41.55       98.77     41.36 o 
   2   9   3    23103.77    23413.23    468.72 o 
   3   9   3    49964.44    52635.37   2797.50 o 
   4   9   3       16.60       54.78     60.97 o 
   5   9   3      595.10      604.17    134.45 o 
   6   9   3    18444.06    18768.18   1040.28 o 
   7   9   3      316.80      283.86    174.64 o 
   8   9   3     7560.57     7690.21    484.01 o 
  -8  10   3       51.71      170.87    302.18 o 
  -7  10   3     2290.05     2294.20    255.81 o 
  -6  10   3    42519.79    43500.52   1576.01 o 
  -5  10   3      947.47      935.69    213.99 o 
  -4  10   3       23.41       89.52    138.23 o 
  -3  10   3    47412.41    48784.53   2231.34 o 
  -2  10   3     1979.25     2022.60    104.81 o 
  -1  10   3     3781.78     3457.53    177.46 o 
   0  10   3     7718.49     7966.07    217.05 o 
   1  10   3     5329.57     5602.63    168.12 o 
   2  10   3    29341.52    30854.35    549.47 o 
   3  10   3      118.38      180.90     82.01 o 
   4  10   3     2517.83     2490.71    280.21 o 
   5  10   3    27024.32    28213.86   1066.05 o 
   6  10   3     9031.36    11107.54    768.59 o 
   7  10   3        8.60     -191.88    213.11 o 
   8  10   3     8999.17     9823.57    841.41 o 
  -8  11   3     1575.29     1361.22    293.94 o 
  -7  11   3     4329.88     4919.75    394.41 o 
  -6  11   3      611.22      733.99    201.31 o 
  -5  11   3     7267.99     7321.26    369.20 o 
  -4  11   3     8160.04     7790.03    819.00 o 
  -3  11   3     3445.25     3650.51    187.11 o 
  -2  11   3     5487.58     5639.40    171.53 o 
  -1  11   3     1919.58     1774.81    113.94 o 
   0  11   3    11095.76    11837.19    288.00 o 
   1  11   3    11208.11    11557.71    482.94 o 
   2  11   3       12.51       68.94    121.56 o 
   3  11   3    13089.85    12720.52    394.49 o 
   4  11   3     1038.12      831.33    198.31 o 
   5  11   3     1970.27     2115.30    305.87 o 
   6  11   3     5631.05     5707.26    547.87 o 
   7  11   3      160.43      159.07    241.03 o 
  -7  12   3     2590.04     2699.46    473.92 o 
  -6  12   3      168.54      238.64    240.88 o 
  -5  12   3     6935.71     7733.33    610.05 o 
  -4  12   3    11540.79    11198.54    510.66 o 
  -3  12   3       22.84     -136.84    136.84 o 
  -2  12   3     3251.66     3103.78    158.52 o 
  -1  12   3    16451.23    17003.50    430.90 o 
   0  12   3      708.73      801.30    125.56 o 
   1  12   3     1563.76     1508.63    150.13 o 
   2  12   3     3017.08     3035.38    217.42 o 
   3  12   3     4417.99     4934.55    311.47 o 
   4  12   3    11845.48    13747.18    789.87 o 
   5  12   3       33.63      -61.62    294.66 o 
   6  12   3     1579.11     1557.34    397.74 o 
   7  12   3    10757.26    11319.29    984.82 o 
  -5  13   3     3919.07     3217.76    356.28 o 
  -4  13   3     1072.86     1344.47    315.95 o 
  -3  13   3     1562.17     1421.10    383.17 o 
  -2  13   3    17329.45    18009.10    766.91 o 
  -1  13   3     7386.92     7344.36    528.73 o 
   0  13   3     3596.18     3690.90    270.82 o 
   1  13   3    25362.28    26362.05   1033.97 o 
   2  13   3    11853.69    11883.88    563.85 o 
   3  13   3      226.92      302.51    219.60 o 
   4  13   3     8401.44     9726.10    692.40 o 
   5  13   3     2237.40     2185.88    473.92 o 
   6  13   3     1008.16      998.27    468.32 o 
  -3  14   3      224.51      556.83    477.29 o 
  -2  14   3      991.63     1191.27    206.67 o 
  -1  14   3     6318.73     6816.11    456.56 o 
   0  14   3      699.32      721.61    193.02 o 
   1  14   3      347.25      323.43    149.58 o 
   2  14   3      194.16      328.27    271.13 o 
   3  14   3      964.51     1314.22    314.83 o 
   4  14   3     3904.91     4499.48    529.94 o 
   5  14   3       47.03      341.72    301.38 o 
  -4  15   3     1273.77      649.83    529.94 o 
  -3  15   3       23.60      719.29    655.43 o 
  -2  15   3      360.88      740.58    518.74 o 
  -1  15   3      422.01      376.45    463.84 o 
   0  15   3     1126.49      879.81    327.71 o 
   1  15   3       25.20      631.90    408.94 o 
  -1  16   3      315.85      421.27    544.51 o 
   0  16   3      686.73      579.24    492.97 o 
   1  16   3       99.49      -77.31    397.74 o 
 -11   0   4     4780.59     5878.68    798.84 o 
 -10   0   4    15215.50    13821.12    776.43 o 
  -9   0   4     2319.42     1902.42    243.12 o 
  -8   0   4     7356.77     7669.07    373.09 o 
  -7   0   4    70552.31    77004.36   2658.68 o 
  -6   0   4    15094.99    15013.22    706.97 o 
  -5   0   4     1996.69     1701.87    178.14 o 
  -4   0   4   126728.74   116015.20   3271.54 o 
  -3   0   4     4392.89     4220.51    180.38 o 
  -2   0   4    29231.14    24434.53    633.02 o 
  -1   0   4    11246.62    10252.26    208.95 o 
   0   0   4    20951.21    22922.79    596.61 o 
   1   0   4   151855.05   164826.67   2358.09 o 
   2   0   4    17392.05    18670.98    353.98 o 
   3   0   4     2648.65     3126.94    213.99 o 
   4   0   4   167737.31   162012.20   3185.66 o 
   5   0   4    42902.00    40072.96   1055.41 o 
   6   0   4      218.33      154.61    108.68 o 
   7   0   4    32115.70    30198.97    848.13 o 
   8   0   4    30296.29    28844.42   1038.60 o 
   9   0   4      301.68      230.80    181.50 o 
  10   0   4      162.17      417.91    491.85 o 
 -11   1   4      578.50     1437.18    568.04 o 
 -10   1   4     3644.59     3901.12    299.80 o 
  -9   1   4    13290.15    13595.52    447.03 o 
  -8   1   4    12111.83    11866.67    342.94 o 
  -7   1   4       43.61      128.18    107.90 o 
  -6   1   4     8869.02     9281.93    346.91 o 
  -5   1   4    39328.19    38377.00    998.55 o 
  -4   1   4    32479.71    30939.09   1393.21 o 
  -3   1   4      993.01      854.00    110.36 o 
  -2   1   4     6659.05     5770.08    134.52 o 
  -1   1   4   198432.61   180823.13   2527.63 o 
   0   1   4    11288.14    12099.12    130.33 o 
   1   1   4    12920.79    14607.45    159.28 o 
   2   1   4    86328.48    89844.20   1999.60 o 
   3   1   4    12784.59    12984.16    234.75 o 
   4   1   4     5830.48     6174.08    130.24 o 
   5   1   4    21333.40    20497.99   1062.69 o 
   6   1   4      220.19      295.33     89.79 o 
   7   1   4    35186.51    33044.39    908.64 o 
   8   1   4     3725.38     3351.24    212.87 o 
   9   1   4      108.50       55.07    301.38 o 
  10   1   4    16844.66    19564.52   1019.20 o 
 -11   2   4       10.93      644.98    499.26 o 
 -10   2   4     4158.61     4086.94    368.05 o 
  -9   2   4     6101.64     7306.50    374.11 o 
  -8   2   4     4152.15     3790.91    223.79 o 
  -7   2   4    10972.60    10690.29    566.36 o 
  -6   2   4     3068.02     3162.79    154.54 o 
  -5   2   4    24056.36    23059.75    431.40 o 
  -4   2   4    29351.68    25386.16    768.59 o 
  -3   2   4     1028.80     1102.79    122.68 o 
  -2   2   4     4768.18     3953.74    112.71 o 
  -1   2   4     2704.23     2483.27     61.96 o 
   0   2   4    13944.32    15080.59    184.54 o 
   1   2   4    16885.00    17901.90    492.65 o 
   2   2   4     2062.98     2271.77     70.18 o 
   3   2   4    37259.86    37338.16   1553.29 o 
   4   2   4    34728.88    34258.67   1515.69 o 
   5   2   4        1.27       49.57     97.65 o 
   6   2   4    27952.50    26564.61   1224.03 o 
   7   2   4     1647.15     1428.48    180.94 o 
   8   2   4     3334.86     2969.73    170.37 o 
   9   2   4     7557.85     6487.36    290.22 o 
  10   2   4       12.99       82.35    300.72 o 
 -10   3   4      212.71       -8.31    204.53 o 
  -9   3   4      535.93      414.47    159.12 o 
  -8   3   4    12146.83    13054.76   1669.38 o 
  -7   3   4      106.36      234.74    115.40 o 
  -6   3   4    25564.82    24808.04   1727.08 o 
  -5   3   4      536.40      637.41     50.16 o 
  -4   3   4     4590.91     4778.91    152.76 o 
  -3   3   4    97965.16    88952.30   3831.54 o 
  -2   3   4     5062.18     4792.72     94.42 o 
  -1   3   4     6287.04     6758.89    287.69 o 
   0   3   4    76044.44    76429.75   1359.70 o 
   1   3   4     7317.36     7112.09    326.82 o 
   2   3   4    12404.76    13175.78    597.53 o 
   3   3   4    36729.01    36251.79   2116.74 o 
   4   3   4    14416.92    13902.50    546.74 o 
   5   3   4    20059.22    18084.05   1359.59 o 
   6   3   4      358.35      360.67    111.68 o 
   7   3   4     3597.48     3521.40    170.92 o 
   8   3   4    12906.29    12886.29    760.18 o 
   9   3   4     8745.05     7802.72    316.65 o 
  10   3   4       55.65       32.56    366.26 o 
 -10   4   4       34.28     -230.96    312.59 o 
  -9   4   4    24652.90    25580.29   3494.49 o 
  -8   4   4    23116.71    24704.69   2295.68 o 
  -7   4   4     1085.36      967.89    119.44 o 
  -6   4   4    36619.84    35202.68   1264.36 o 
  -5   4   4    49294.86    48737.15   1759.01 o 
  -4   4   4       95.79      208.85     76.19 o 
  -3   4   4     3602.30     3604.89    243.36 o 
  -2   4   4    26378.02    25508.47   1149.14 o 
  -1   4   4    17265.79    17009.88    642.45 o 
   0   4   4     9961.71     9902.34    162.68 o 
   1   4   4    18711.34    19320.76    300.34 o 
   2   4   4    41467.28    43367.15   2269.96 o 
   3   4   4    71013.13    71083.59   4413.95 o 
   4   4   4     3639.57     3600.36     99.26 o 
   5   4   4    17157.04    16763.10    783.29 o 
   6   4   4    56154.43    55725.71   3525.76 o 
   7   4   4    10843.69    10886.92   1032.44 o 
   8   4   4      594.25      678.35    168.62 o 
   9   4   4    18818.18    17884.46    664.95 o 
  10   4   4      687.12      799.20    319.46 o 
 -10   5   4       13.47      140.61    369.76 o 
  -9   5   4        8.57      -43.49    295.25 o 
  -8   5   4     7493.06     7605.89    680.08 o 
  -7   5   4       11.17      -45.11    108.68 o 
  -6   5   4    19386.43    19150.92    470.49 o 
  -5   5   4      131.22       82.86    102.52 o 
  -4   5   4      650.05      653.72     67.87 o 
  -3   5   4    40863.46    37868.80   1821.00 o 
  -2   5   4      116.52      168.15     20.60 o 
  -1   5   4     1116.00     1150.30     56.28 o 
   0   5   4    33638.18    33891.70   1451.06 o 
   1   5   4    13099.27    12733.55    497.99 o 
   2   5   4     5674.78     5889.84    434.36 o 
   3   5   4     6976.61     7001.93    452.78 o 
   4   5   4    13290.70    12723.30    725.12 o 
   5   5   4    13047.62    13378.97   1006.57 o 
   6   5   4     1851.38     1757.41     94.71 o 
   7   5   4      413.45      444.33     99.68 o 
   8   5   4     4107.08     4008.30    374.77 o 
   9   5   4     2629.32     2104.52    213.07 o 
  10   5   4      230.01       79.27    313.45 o 
 -10   6   4     3678.03     3992.53    428.06 o 
  -9   6   4       19.91      -19.00    207.55 o 
  -8   6   4       73.49      478.39    245.12 o 
  -7   6   4    13651.58    13900.51    376.04 o 
  -6   6   4       68.94      232.89     95.79 o 
  -5   6   4     1983.31     2287.76    123.03 o 
  -4   6   4     6900.08     7224.69    274.50 o 
  -3   6   4     4754.51     4805.81    333.62 o 
  -2   6   4     3574.32     3236.31     78.47 o 
  -1   6   4     3927.71     4133.18    252.18 o 
   0   6   4     1655.06     1646.33     71.94 o 
   1   6   4    37396.09    38358.15   1175.50 o 
   2   6   4       90.61      188.56     53.46 o 
   3   6   4      326.86      369.59     53.20 o 
   4   6   4    10766.33    10698.56    539.26 o 
   5   6   4     5263.43     5254.91    271.54 o 
   6   6   4       91.77      101.66    142.80 o 
   7   6   4     4216.80     3878.59    192.72 o 
   8   6   4     4804.82     5047.57    244.86 o 
   9   6   4     1165.80      685.56    223.30 o 
 -10   7   4     3281.91     4068.13    610.61 o 
  -9   7   4     1786.40     1610.83    380.37 o 
  -8   7   4        6.31      145.57    159.04 o 
  -7   7   4      476.20      605.01    204.00 o 
  -6   7   4        6.39       89.49    125.10 o 
  -5   7   4    10765.46    10889.95    611.73 o 
  -4   7   4    14053.12    14235.80    688.48 o 
  -3   7   4     8002.25     8400.10    263.10 o 
  -2   7   4    39633.57    37210.49    692.74 o 
  -1   7   4    40240.97    42497.32   2063.64 o 
   0   7   4     9141.02     8335.75    337.51 o 
   1   7   4    18772.05    19028.14    300.30 o 
   2   7   4    18790.58    19442.82    655.87 o 
   3   7   4     1542.97     1576.17     78.65 o 
   4   7   4       76.99       79.65     59.76 o 
   5   7   4     4285.67     4284.19    224.95 o 
   6   7   4     2006.88     2025.53    123.36 o 
   7   7   4     2155.97     2256.43    156.53 o 
   8   7   4     1483.16     1359.39    172.11 o 
   9   7   4     1749.32     1734.05    255.49 o 
  -9   8   4     2783.78     2979.82    378.13 o 
  -8   8   4     5667.64     5820.19    400.26 o 
  -7   8   4    13050.73    12273.94    645.34 o 
  -6   8   4     6982.56     6305.80    643.66 o 
  -5   8   4     8969.12     8456.70    463.84 o 
  -4   8   4     7626.43     7340.54    371.97 o 
  -3   8   4     3336.75     3323.79    141.34 o 
  -2   8   4      158.80      171.10     65.68 o 
  -1   8   4      213.95      292.80     39.94 o 
   0   8   4      414.68      393.68     39.36 o 
   1   8   4     8542.69     8595.74    341.54 o 
   2   8   4     4390.45     4235.19    282.80 o 
   3   8   4    13951.66    14596.66    430.50 o 
   4   8   4    14740.10    15039.85    569.41 o 
   5   8   4    11384.47    11463.91    442.31 o 
   6   8   4     9792.21     9544.64    624.06 o 
   7   8   4     5937.87     5739.84    323.79 o 
   8   8   4     5846.19     5495.66    295.01 o 
   9   8   4     1295.34      904.27    259.93 o 
  -9   9   4      104.99       31.58    271.46 o 
  -8   9   4       14.70      -98.93    273.41 o 
  -7   9   4       18.26      262.11    226.92 o 
  -6   9   4      528.40      693.59    299.70 o 
  -5   9   4      700.58      606.43    120.01 o 
  -4   9   4        1.95      -60.84    117.64 o 
  -3   9   4     2628.57     2713.42    112.08 o 
  -2   9   4     1267.74     1256.26     84.41 o 
  -1   9   4       66.02      151.91     36.44 o 
   0   9   4     1518.31     1426.09    101.51 o 
   1   9   4      858.40      774.19     56.94 o 
   2   9   4       17.70       54.56     50.94 o 
   3   9   4      257.74      345.65     64.80 o 
   4   9   4        4.26      -48.48     64.40 o 
   5   9   4      639.10      778.28    194.00 o 
   6   9   4        8.40      -54.06    112.46 o 
   7   9   4        1.29      -17.33    189.78 o 
   8   9   4      186.75      762.71    514.82 o 
  -8  10   4      812.20      934.87    493.53 o 
  -7  10   4     7051.32     6529.91    390.65 o 
  -6  10   4     1638.91     1490.74    239.44 o 
  -5  10   4     2247.87     2037.21    201.66 o 
  -4  10   4     5456.68     5405.58    431.91 o 
  -3  10   4     5144.68     5153.77    203.61 o 
  -2  10   4     1258.36     1216.54     91.55 o 
  -1  10   4      183.33      225.41     71.03 o 
   0  10   4       81.38      135.74     62.10 o 
   1  10   4     8812.83     8612.24    215.46 o 
   2  10   4      556.41      477.47     59.14 o 
   3  10   4     2186.82     1965.34    143.96 o 
   4  10   4     7257.43     7768.32    581.48 o 
   5  10   4     6321.31     5964.95    306.99 o 
   6  10   4      621.26      590.22    361.33 o 
   7  10   4     4467.43     4220.60    424.97 o 
   8  10   4     2342.64     2071.60    406.70 o 
  -8  11   4      309.65      575.66    310.35 o 
  -7  11   4      405.48       43.28    261.43 o 
  -6  11   4      185.72      226.37    155.20 o 
  -5  11   4     8772.71     8871.23    862.70 o 
  -4  11   4    10906.75    11487.53   1050.36 o 
  -3  11   4     1922.60     1903.57    194.39 o 
  -2  11   4    23957.82    23927.01    509.89 o 
  -1  11   4    20590.81    21074.42    491.29 o 
   0  11   4     3679.06     3835.84    372.53 o 
   1  11   4     4844.33     5149.44    206.14 o 
   2  11   4    17935.11    17469.58    691.28 o 
   3  11   4      390.99      420.74    119.32 o 
   4  11   4      312.13      178.14    253.21 o 
   5  11   4     4829.91     4499.48    378.69 o 
   6  11   4      893.67      727.03    218.64 o 
   7  11   4     2291.12     2824.57    599.97 o 
  -7  12   4    11308.55     9973.71    964.66 o 
  -6  12   4      858.88      769.71    317.07 o 
  -5  12   4      480.19      116.52    267.77 o 
  -4  12   4     5990.08     5703.90    417.91 o 
  -3  12   4     1329.00     1402.73    247.61 o 
  -2  12   4     2686.36     2320.90    223.52 o 
  -1  12   4     2646.00     2689.02    196.07 o 
   0  12   4       85.46       34.88    136.86 o 
   1  12   4    14402.84    14355.89    491.19 o 
   2  12   4      200.36      186.50    146.15 o 
   3  12   4      402.00      606.83    167.32 o 
   4  12   4     9207.95     9812.37    639.74 o 
   5  12   4     5379.04     6041.14    537.79 o 
   6  12   4       78.55      175.24    193.83 o 
   7  12   4     5407.52     5566.09    674.47 o 
  -6  13   4     3509.08     2542.16    429.11 o 
  -5  13   4     1476.16     1059.89    284.58 o 
  -4  13   4      977.99      686.80    272.25 o 
  -3  13   4     5488.25     5724.42    514.26 o 
  -2  13   4     1386.22     1020.28    152.08 o 
  -1  13   4     1383.08     1351.81    146.00 o 
   0  13   4     4004.35     4230.75    287.43 o 
   1  13   4      120.94      323.11    156.48 o 
   2  13   4     3504.66     3542.65    293.74 o 
   3  13   4     1822.64     2305.76    349.56 o 
   4  13   4     1055.87     1372.48    330.51 o 
   5  13   4     3444.25     3674.88    490.73 o 
   6  13   4      949.26     2325.93    457.12 o 
  -4  14   4      454.83      183.74    238.64 o 
  -3  14   4      831.31      748.08    165.65 o 
  -2  14   4     8422.81     9339.02    489.83 o 
  -1  14   4     4253.80     4174.97    438.63 o 
   0  14   4     3015.86     2786.42    235.93 o 
   1  14   4     1906.01     1916.40    431.35 o 
   2  14   4     4198.13     4628.59    327.96 o 
   3  14   4    11334.26    13014.44    946.73 o 
   4  14   4       54.96     -200.55    357.40 o 
   5  14   4     2372.31     2556.73    486.25 o 
  -4  15   4      730.84      231.92    496.33 o 
  -3  15   4    19882.11    22769.67   2178.04 o 
  -2  15   4     2088.74     1608.88    616.21 o 
  -1  15   4        8.67     -108.68    454.88 o 
   0  15   4    21057.16    23225.67   1639.13 o 
   1  15   4     3969.77     3196.52    296.75 o 
   2  15   4     1094.10     1053.17    352.92 o 
   3  15   4     5834.53     5217.65    626.30 o 
  -1  16   4     2706.51     2625.07    584.84 o 
   0  16   4     1606.16     2143.30    562.44 o 
 -11   1   5     1272.13     1693.75    578.68 o 
 -10   1   5      423.70      830.29    193.74 o 
  -9   1   5      425.85      378.66    131.51 o 
  -8   1   5      479.93      423.70    163.93 o 
  -7   1   5      824.06      887.55    140.29 o 
  -6   1   5     9303.08     9503.58    355.20 o 
  -5   1   5    24841.93    24329.75    761.30 o 
  -4   1   5     6502.90     5816.26    384.85 o 
  -3   1   5    21314.03    18226.03    435.84 o 
  -2   1   5    10324.98     8955.19    209.26 o 
  -1   1   5     5313.37     5256.76     76.46 o 
   0   1   5    24419.04    27266.11    447.86 o 
   1   1   5    10383.98    11650.18    134.80 o 
   2   1   5    11350.51    12173.89    191.15 o 
   3   1   5       51.20       86.23     34.61 o 
   4   1   5      698.03      724.86     50.74 o 
   5   1   5      758.08      606.78     63.98 o 
   6   1   5    11065.60    10385.23    473.36 o 
   7   1   5     1677.90     1701.23    130.81 o 
   8   1   5     6987.82     6220.62    239.48 o 
   9   1   5     8596.58     7697.18    314.45 o 
  10   1   5     4749.35     5236.19    574.20 o 
 -10   2   5     5174.04     5177.95    333.02 o 
  -9   2   5     8046.96     8256.26    398.78 o 
  -8   2   5    31791.04    32884.20   1470.51 o 
  -7   2   5     7046.36     7140.76    592.69 o 
  -6   2   5     4311.99     4275.32    270.01 o 
  -5   2   5    16035.86    14784.93    861.58 o 
  -4   2   5      325.22      361.95     48.09 o 
  -3   2   5     1335.29     1341.96     53.02 o 
  -2   2   5     4721.81     4253.57    153.79 o 
  -1   2   5       48.79      138.80     29.11 o 
   0   2   5    74073.13    79095.09    870.83 o 
   1   2   5    18278.20    19689.32    214.09 o 
   2   2   5    13103.76    14221.29    492.26 o 
   3   2   5    84489.11    83729.50   2462.93 o 
   4   2   5    57355.95    58918.13   1763.46 o 
   5   2   5    25067.07    24380.95   1083.21 o 
   6   2   5    18453.16    17457.13    855.17 o 
   7   2   5    14582.07    13843.05    338.87 o 
   8   2   5        4.94      124.91    133.89 o 
   9   2   5      299.64      216.96    198.08 o 
  10   2   5      711.08      750.26    357.20 o 
 -10   3   5     1528.86     1539.67    222.86 o 
  -9   3   5     3084.21     2781.30    641.98 o 
  -8   3   5      307.18      116.75    131.29 o 
  -7   3   5       12.30      -14.50    100.14 o 
  -6   3   5    10269.50    10543.75    322.00 o 
  -5   3   5    23817.42    22709.36   1513.65 o 
  -4   3   5      143.77      265.58     64.59 o 
  -3   3   5    17160.22    15158.59    340.73 o 
  -2   3   5    31426.11    26688.39   1186.34 o 
  -1   3   5     7943.73     7656.16    301.43 o 
   0   3   5     6032.28     6139.38    131.07 o 
   1   3   5    28321.46    30452.89    445.82 o 
   2   3   5     1963.62     2103.70     52.67 o 
   3   3   5     7817.02     7850.84    371.23 o 
   4   3   5    10422.26    10827.00    349.80 o 
   5   3   5     2161.22     2161.12     90.29 o 
   6   3   5    12899.35    13160.30    904.42 o 
   7   3   5        1.35      177.71     92.29 o 
   8   3   5     4625.84     4318.92    396.62 o 
   9   3   5     7185.15     6631.62    301.28 o 
  10   3   5     1878.50     1365.68    418.68 o 
 -10   4   5     2087.38     2428.56    428.23 o 
  -9   4   5     5780.09     5592.02    627.98 o 
  -8   4   5     5600.36     5335.35    576.44 o 
  -7   4   5     2937.59     2802.95    172.31 o 
  -6   4   5     9907.53     9257.39    287.74 o 
  -5   4   5     5351.97     5250.78    175.33 o 
  -4   4   5      290.50      298.50     68.30 o 
  -3   4   5    13570.14    12796.86    250.65 o 
  -2   4   5     5733.11     5908.89    195.35 o 
  -1   4   5    21662.55    20808.57    731.43 o 
   0   4   5    30609.46    31777.89    646.40 o 
   1   4   5    14428.49    15416.78    224.48 o 
   2   4   5    36160.10    36920.39   1764.14 o 
   3   4   5     3684.50     3753.18    132.86 o 
   4   4   5      274.50      289.60     46.35 o 
   5   4   5    14040.74    14119.75    731.35 o 
   6   4   5       65.78       30.38     77.23 o 
   7   4   5     1715.66     1681.97    231.80 o 
   8   4   5     7039.45     6717.54    309.79 o 
   9   4   5        4.82     -134.08    223.52 o 
  10   4   5     2773.44     2410.92    432.47 o 
 -10   5   5     1254.80     1213.07    377.49 o 
  -9   5   5     3475.49     4086.01    586.52 o 
  -8   5   5      540.40      371.78    114.57 o 
  -7   5   5    29580.87    28609.35   1913.06 o 
  -6   5   5       67.64       72.03     92.20 o 
  -5   5   5     2179.10     2079.99    252.65 o 
  -4   5   5    88928.32    85648.04   3409.91 o 
  -3   5   5     8441.73     7979.49    215.51 o 
  -2   5   5      617.24      732.78     59.83 o 
  -1   5   5   106559.94    99124.12   3017.29 o 
   0   5   5    21815.93    21370.43    277.04 o 
   1   5   5     6819.28     7018.52    119.70 o 
   2   5   5    13200.88    13825.68    525.50 o 
   3   5   5    22186.64    21758.08   1357.33 o 
   4   5   5    21569.65    20651.47    878.95 o 
   5   5   5     3316.43     3194.09    160.26 o 
   6   5   5      236.52      287.70     78.78 o 
   7   5   5    21805.51    21541.11    800.27 o 
   8   5   5    12397.97    11662.10    384.56 o 
   9   5   5      253.74       72.53    284.02 o 
  10   5   5     8440.37     8128.85    603.85 o 
 -10   6   5    14624.17    16116.88   2552.81 o 
  -9   6   5    12557.24    13905.71   2920.86 o 
  -8   6   5        3.62      220.58    210.51 o 
  -7   6   5    18742.50    18218.92    891.83 o 
  -6   6   5    29296.20    28698.12    667.59 o 
  -5   6   5     5620.18     5458.74    179.56 o 
  -4   6   5        6.93      158.83    151.25 o 
  -3   6   5    26545.63    27528.13   1406.48 o 
  -2   6   5    18535.39    18031.60    920.80 o 
  -1   6   5    50250.95    48078.63   1843.38 o 
   0   6   5    11029.97    11338.56    333.19 o 
   1   6   5    28274.35    27792.60   1112.85 o 
   2   6   5   110723.77   110066.36   5184.29 o 
   3   6   5     4506.55     4558.34    308.30 o 
   4   6   5    13560.36    14076.24    713.88 o 
   5   6   5    64939.27    68563.72   1511.14 o 
   6   6   5     3278.75     3777.42    365.62 o 
   7   6   5       11.79      131.89    107.32 o 
   8   6   5    12389.39    13813.96   1745.57 o 
   9   6   5       34.24     -207.71    384.29 o 
  -9   7   5     4211.12     4179.44    422.48 o 
  -8   7   5        0.15      382.97    246.80 o 
  -7   7   5    16208.20    15756.10    738.90 o 
  -6   7   5     3060.06     2590.39    225.52 o 
  -5   7   5       28.08       13.00    164.70 o 
  -4   7   5    33546.50    34361.26    890.71 o 
  -3   7   5      735.50      803.50     77.95 o 
  -2   7   5    10056.88     9735.10    246.39 o 
  -1   7   5    24889.04    25400.26   1205.76 o 
   0   7   5    12414.42    11905.38    560.02 o 
   1   7   5    22868.52    22367.74    499.37 o 
   2   7   5    18634.93    18460.90    759.66 o 
   3   7   5     8746.09     8644.71    570.99 o 
   4   7   5    16490.27    17147.58    719.87 o 
   5   7   5       26.10      -12.67     66.59 o 
   6   7   5     6402.93     5984.75    392.60 o 
   7   7   5    10086.41     9653.45    541.71 o 
   8   7   5     4425.04     3885.34    328.83 o 
   9   7   5     4293.97     3981.66    282.92 o 
  -9   8   5      222.40     -237.98    316.84 o 
  -8   8   5    12193.28    13774.17    675.22 o 
  -7   8   5      633.88      692.51    237.63 o 
  -6   8   5     2744.47     2641.23    214.63 o 
  -5   8   5    19538.44    19204.21    782.03 o 
  -4   8   5      902.05      915.47    126.36 o 
  -3   8   5    32789.33    33238.48   1323.95 o 
  -2   8   5     6479.01     6288.98    187.88 o 
  -1   8   5      915.13     1001.08     49.00 o 
   0   8   5    42329.77    41213.01   1497.65 o 
   1   8   5     4992.67     5010.73    163.01 o 
   2   8   5     1830.19     1892.97     75.47 o 
   3   8   5    29600.89    30987.96   1259.07 o 
   4   8   5    13558.83    13479.74   1076.04 o 
   5   8   5     8600.90     8694.72    406.27 o 
   6   8   5    10498.15    11201.06    755.70 o 
   7   8   5    10306.31    11096.29    533.31 o 
   8   8   5     5206.54     4942.00    328.91 o 
   9   8   5      105.49     -109.80    319.31 o 
  -9   9   5     5514.12     6003.76    572.59 o 
  -8   9   5     1279.19      806.15    271.58 o 
  -7   9   5     1399.26     1940.06    483.45 o 
  -6   9   5    26058.07    26828.74   1432.42 o 
  -5   9   5    18946.61    18516.49    613.07 o 
  -4   9   5      410.00      250.54    197.75 o 
  -3   9   5    24068.65    25174.16    972.87 o 
  -2   9   5    69947.78    69698.81   1935.29 o 
  -1   9   5      292.03      274.13     42.37 o 
   0   9   5      685.82      810.86     62.10 o 
   1   9   5    63511.46    62544.64   2204.82 o 
   2   9   5      929.29     1043.13     67.83 o 
   3   9   5     4236.80     4379.15    186.07 o 
   4   9   5    11698.00    11465.10    568.26 o 
   5   9   5     1137.80     1110.96     95.11 o 
   6   9   5    22680.59    21624.68   2633.48 o 
   7   9   5      416.36      146.68    219.60 o 
   8   9   5      916.77      550.60    405.02 o 
  -8  10   5    17912.65    17557.85   1150.08 o 
  -7  10   5     1580.04     1808.46    263.78 o 
  -6  10   5      517.49      562.84    210.33 o 
  -5  10   5    17572.37    18581.48    914.80 o 
  -4  10   5     1774.13     1781.15    162.69 o 
  -3  10   5    21799.79    21892.63    846.85 o 
  -2  10   5     4943.10     5132.26    180.69 o 
  -1  10   5     2034.82     2282.67    111.28 o 
   0  10   5    40032.58    39974.02   1134.66 o 
   1  10   5     5122.29     4962.29    186.61 o 
   2  10   5     1852.24     1710.86    309.23 o 
   3  10   5    37265.39    37319.33   1046.44 o 
   4  10   5    21538.94    22023.52   1572.32 o 
   5  10   5      457.52      267.67    110.94 o 
   6  10   5    10944.88    10214.65   1045.88 o 
   7  10   5    10715.05    11281.37    867.74 o 
   8  10   5     1215.31      380.93    468.32 o 
  -8  11   5        1.41       -1.45    275.11 o 
  -7  11   5     4194.30     4314.31    478.41 o 
  -6  11   5     3782.09     3339.84    490.73 o 
  -5  11   5     3611.04     3264.43    280.10 o 
  -4  11   5     7112.90     6558.35    588.20 o 
  -3  11   5      667.32      597.51    163.51 o 
  -2  11   5    11782.91    11916.73    578.40 o 
  -1  11   5    12083.07    11895.80    363.49 o 
   0  11   5      916.41      921.02    149.57 o 
   1  11   5    16779.34    16885.95    463.33 o 
   2  11   5     1518.39     1457.81    294.66 o 
   3  11   5     3441.74     3320.35    179.04 o 
   4  11   5    10088.32    10266.29    989.46 o 
   5  11   5       33.03     -143.70    206.06 o 
   6  11   5     3811.35     3661.31    461.60 o 
   7  11   5     1881.92     1852.02    460.48 o 
  -7  12   5     3560.46     3451.92    636.38 o 
  -6  12   5     7287.36     5880.92    649.83 o 
  -5  12   5     1990.15     1695.15    320.43 o 
  -4  12   5      393.35      266.65    235.28 o 
  -3  12   5     6786.80     6589.01    379.81 o 
  -2  12   5     3354.60     3163.55    374.77 o 
  -1  12   5    10024.95    10635.01    389.65 o 
   0  12   5     1525.38     1606.89    144.97 o 
   1  12   5     5767.90     5858.00    306.43 o 
   2  12   5    24013.32    25779.96    782.01 o 
   3  12   5       90.55       63.86    239.76 o 
   4  12   5     2066.45     2187.00    354.04 o 
   5  12   5    10344.56    10568.63    738.34 o 
   6  12   5      487.10     1087.90    424.63 o 
  -6  13   5      316.02      118.76    385.41 o 
  -5  13   5     1376.62      861.58    338.36 o 
  -4  13   5    17800.59    17864.61    775.31 o 
  -3  13   5     4088.14     3455.06    247.67 o 
  -2  13   5      563.02      917.43    188.57 o 
  -1  13   5    20086.86    20554.40    702.46 o 
   0  13   5     7802.28     7781.89    462.72 o 
   1  13   5        7.23      198.60    282.34 o 
   2  13   5     2896.50     2819.38    327.71 o 
   3  13   5     2567.21     2455.89    338.36 o 
   4  13   5     3263.77     3580.76    419.03 o 
   5  13   5      553.32     1268.28    407.82 o 
   6  13   5      199.72      387.65    322.67 o 
  -5  14   5      373.20      -69.46    308.11 o 
  -4  14   5      588.24      509.19    205.58 o 
  -3  14   5     1007.69      799.91    177.82 o 
  -2  14   5      222.34      190.22    169.89 o 
  -1  14   5     4030.07     4162.35    359.16 o 
   0  14   5      400.92      226.02    181.73 o 
   1  14   5     2057.11     1998.45    266.84 o 
   2  14   5     8020.69     8160.17    480.87 o 
   3  14   5      218.07      392.14    327.15 o 
   4  14   5     1829.39     1748.93    396.62 o 
   5  14   5     4797.05     5386.83    633.02 o 
  -4  15   5      365.99      427.99    451.52 o 
  -3  15   5      468.77       -8.96    584.84 o 
  -2  15   5     1283.55     1356.79    554.59 o 
  -1  15   5      281.73       34.26    218.17 o 
   0  15   5       80.86      293.56    253.02 o 
   1  15   5      958.83      972.50    210.24 o 
   2  15   5       53.79      -34.73    243.12 o 
   3  15   5      775.12     1272.76    350.68 o 
   0  16   5     3241.40     2352.82    589.32 o 
 -11   0   6     1135.09      786.51    456.00 o 
 -10   0   6     1067.06     1261.56    314.83 o 
  -9   0   6    49374.55    54392.66   2012.22 o 
  -8   0   6      140.88      441.43    221.84 o 
  -7   0   6     3309.00     3502.34    332.76 o 
  -6   0   6    30109.84    29500.97   1106.94 o 
  -5   0   6     2584.49     2319.21    254.33 o 
  -4   0   6    73765.27    66739.35   1536.05 o 
  -3   0   6      359.50      433.92     80.67 o 
  -2   0   6     5113.44     4524.03    101.32 o 
  -1   0   6   193206.56   184230.34   3139.77 o 
   0   0   6   100834.87   113090.66   2273.83 o 
   1   0   6    29661.47    33959.36    494.14 o 
   2   0   6   226115.84   240695.59   5311.20 o 
   3   0   6    74736.99    74615.39   1946.68 o 
   4   0   6      290.81      308.46     58.56 o 
   5   0   6    19770.12    18105.49    487.37 o 
   6   0   6    36488.22    32989.86    906.40 o 
   7   0   6    15794.33    15035.63    528.82 o 
   8   0   6       34.78      109.80    180.38 o 
   9   0   6     4025.04     2982.48    326.03 o 
  10   0   6     6263.48     6814.21    727.13 o 
 -11   1   6     3472.59     4211.29    537.71 o 
 -10   1   6     9100.60     9257.14    427.09 o 
  -9   1   6     3021.99     3443.67    671.67 o 
  -8   1   6     3594.24     3603.04    226.75 o 
  -7   1   6    24397.16    25860.79    813.86 o 
  -6   1   6    38175.56    37509.96   1061.89 o 
  -5   1   6    12575.78    12638.88    736.66 o 
  -4   1   6    19583.18    17782.03    399.42 o 
  -3   1   6   100299.95    89153.97   1451.96 o 
  -2   1   6     1718.85     1737.92     39.09 o 
  -1   1   6     6477.59     6749.38    216.74 o 
   0   1   6    89237.28    97983.94   1555.69 o 
   1   1   6     2094.63     2295.95     36.82 o 
   2   1   6    33787.36    35410.53    448.89 o 
   3   1   6    18914.01    18457.90    278.96 o 
   4   1   6    23441.86    23465.43    803.88 o 
   5   1   6    54684.76    54250.93   2267.51 o 
   6   1   6       16.17       79.35     66.49 o 
   7   1   6       69.47      147.12    180.38 o 
   8   1   6    36841.19    33976.31   1280.61 o 
   9   1   6     2790.87     2687.35    202.89 o 
  10   1   6      299.46      247.47    282.67 o 
 -10   2   6     3647.72     3873.58    633.58 o 
  -9   2   6     6979.08     7204.83    387.33 o 
  -8   2   6     1035.49      870.74    281.22 o 
  -7   2   6    11777.28    11976.54    456.00 o 
  -6   2   6     7539.56     7738.92    301.49 o 
  -5   2   6     2857.71     2752.52    354.04 o 
  -4   2   6    22141.97    20248.27    431.24 o 
  -3   2   6    14818.02    13644.81    226.74 o 
  -2   2   6    47338.53    41058.64   1220.30 o 
  -1   2   6    43018.49    42495.89    534.68 o 
   0   2   6    11067.19    12167.61    136.16 o 
   1   2   6    26606.04    28090.55    360.44 o 
   2   2   6    16421.56    17321.19    247.58 o 
   3   2   6       63.32      244.20     89.25 o 
   4   2   6    33965.00    33219.53   1662.11 o 
   5   2   6      937.34      909.68     70.04 o 
   6   2   6    10751.86    10456.09    672.49 o 
   7   2   6    17395.68    16503.62    472.24 o 
   8   2   6       55.30      179.23    116.86 o 
   9   2   6     8259.79     6872.40    296.27 o 
  10   2   6     1168.92      989.01    386.21 o 
 -10   3   6     3021.05     3011.39    259.49 o 
  -9   3   6      793.43      552.71    152.83 o 
  -8   3   6    29028.81    30517.85   1348.95 o 
  -7   3   6     1703.31     1897.30    154.56 o 
  -6   3   6     2280.35     2393.07    148.75 o 
  -5   3   6    61108.83    57389.76    934.08 o 
  -4   3   6    23441.81    20650.69   1230.75 o 
  -3   3   6      695.70      667.61     61.30 o 
  -2   3   6    86453.47    73409.76   1543.63 o 
  -1   3   6    28520.16    27108.69    438.89 o 
   0   3   6     8095.51     7884.41    228.66 o 
   1   3   6     6972.60     7274.42    234.40 o 
   2   3   6     6262.51     6358.51    209.33 o 
   3   3   6    45864.11    45831.03   1762.10 o 
   4   3   6    10201.17    10091.58    551.08 o 
   5   3   6      834.76      855.88     74.31 o 
   6   3   6    47963.92    46562.19   2300.14 o 
   7   3   6    20995.42    21020.39    491.79 o 
   8   3   6      110.40      234.19    109.67 o 
   9   3   6    12268.30    10639.71    395.09 o 
  10   3   6    13920.22    14799.40    895.96 o 
 -10   4   6    10991.06    12947.94    875.58 o 
  -9   4   6       30.67     -155.78    155.78 o 
  -8   4   6     7527.04     7696.05    644.78 o 
  -7   4   6    21795.79    23369.27   1022.36 o 
  -6   4   6     6207.64     6156.17    225.07 o 
  -5   4   6      909.05      892.05     87.20 o 
  -4   4   6     4935.86     4654.63    309.23 o 
  -3   4   6    11095.68     9688.42    376.41 o 
  -2   4   6    45166.36    40537.55   1310.43 o 
  -1   4   6      728.36      741.15     52.56 o 
   0   4   6    47997.02    49919.17   1272.65 o 
   1   4   6   167370.77   168132.84   2247.30 o 
   2   4   6    13158.35    14045.66    241.95 o 
   3   4   6    12048.45    11440.88    281.63 o 
   4   4   6    71951.16    71422.42   4749.75 o 
   5   4   6     2106.53     2186.52     95.14 o 
   6   4   6      505.99      781.79    186.38 o 
   7   4   6    10889.22    10546.85    577.39 o 
   8   4   6       74.77       79.26    117.29 o 
   9   4   6     7715.97     6090.62    323.79 o 
  10   4   6       12.58      168.14    399.98 o 
 -10   5   6     1957.06     2260.45    848.13 o 
  -9   5   6      964.18      894.94    286.14 o 
  -8   5   6     9469.50     9195.68    458.24 o 
  -7   5   6       29.90      130.80    211.75 o 
  -6   5   6       53.90       92.95     88.99 o 
  -5   5   6    16283.38    15761.81    425.19 o 
  -4   5   6     8062.74     7908.71    185.44 o 
  -3   5   6     5926.19     5579.68    294.68 o 
  -2   5   6    30899.15    29207.48    970.62 o 
  -1   5   6     5631.87     5103.68    192.53 o 
   0   5   6     4307.69     4244.68    221.98 o 
   1   5   6    11717.92    12175.12    180.04 o 
   2   5   6     3127.43     3197.74     70.63 o 
   3   5   6    11496.71    11086.84    804.04 o 
   4   5   6     7742.58     7842.08    443.80 o 
   5   5   6     4185.45     4240.53    173.53 o 
   6   5   6     8622.51     8651.48    602.40 o 
   7   5   6     7680.61     7465.12    356.25 o 
   8   5   6      456.41      332.94    147.89 o 
   9   5   6     2974.16     2439.09    244.63 o 
 -10   6   6      188.80      768.44    637.50 o 
  -9   6   6     2752.59     2954.42    371.06 o 
  -8   6   6      197.91      148.86    247.05 o 
  -7   6   6     2369.72     2863.15    499.69 o 
  -6   6   6     7091.17     7050.59    242.08 o 
  -5   6   6      529.67      514.46     83.62 o 
  -4   6   6     7964.94     7920.67    238.84 o 
  -3   6   6      819.90     1016.78     82.15 o 
  -2   6   6      216.52      267.88     39.93 o 
  -1   6   6    14616.36    14087.47    262.45 o 
   0   6   6     7440.48     7395.27    125.38 o 
   1   6   6      220.22      220.14     22.04 o 
   2   6   6    17197.81    16807.42    608.40 o 
   3   6   6     5355.76     5470.57    134.45 o 
   4   6   6        5.86        3.58     58.94 o 
   5   6   6     2018.90     2074.89    111.97 o 
   6   6   6     3879.57     3740.52    344.78 o 
   7   6   6      488.21      648.89     93.44 o 
   8   6   6      504.05      578.84    144.66 o 
   9   6   6     1780.54     1798.87    277.70 o 
  -9   7   6     1105.45     1398.94    373.65 o 
  -8   7   6     1079.59     1198.97    251.65 o 
  -7   7   6    10135.19    10621.27    518.59 o 
  -6   7   6    12176.31    12385.92    439.46 o 
  -5   7   6     7432.40     7919.51    322.29 o 
  -4   7   6    13427.69    13342.05    374.88 o 
  -3   7   6    31843.13    32685.60   1327.65 o 
  -2   7   6    12729.98    12101.99    258.73 o 
  -1   7   6     6014.26     5997.25    329.00 o 
   0   7   6     9560.23     9061.41    297.72 o 
   1   7   6      144.55      258.82     33.47 o 
   2   7   6     1193.82     1134.29     56.92 o 
   3   7   6     1418.07     1339.68    112.57 o 
   4   7   6     4012.70     4038.30    153.59 o 
   5   7   6    20811.51    21116.46   1192.20 o 
   6   7   6     6843.73     7391.07    573.87 o 
   7   7   6     5306.53     5052.96    229.55 o 
   8   7   6    13015.77    12224.82    699.68 o 
   9   7   6     4350.59     3664.79    396.62 o 
  -9   8   6     3338.63     4222.47    494.58 o 
  -8   8   6     2248.32     2539.90    301.28 o 
  -7   8   6      990.83     1093.98    291.30 o 
  -6   8   6     1133.26     1336.68    284.02 o 
  -5   8   6       27.37       56.33    142.07 o 
  -4   8   6      129.40      206.12     82.39 o 
  -3   8   6     2679.79     2823.76    102.67 o 
  -2   8   6     3645.27     3597.93    131.18 o 
  -1   8   6    14776.48    15050.23    642.51 o 
   0   8   6    22521.67    22951.71    349.62 o 
   1   8   6    21232.63    20353.65    664.32 o 
   2   8   6    26646.22    26933.59    491.58 o 
   3   8   6    18295.25    17737.13    922.90 o 
   4   8   6     5606.25     5275.53    237.50 o 
   5   8   6     1940.43     2073.11    146.21 o 
   6   8   6     3699.10     3426.96    461.04 o 
   7   8   6       19.43      200.22    196.63 o 
   8   8   6      152.18      374.67    168.55 o 
   9   8   6      162.87      533.31    412.30 o 
  -9   9   6       17.70     -338.50    373.28 o 
  -8   9   6     1094.71     1065.53    308.67 o 
  -7   9   6      267.34      165.50    182.62 o 
  -6   9   6      421.66      500.57    199.15 o 
  -5   9   6      859.78      773.62    137.20 o 
  -4   9   6      152.20      185.39    233.04 o 
  -3   9   6       90.38      204.74     77.35 o 
  -2   9   6     3202.06     3169.53    133.12 o 
  -1   9   6      995.43     1079.95     92.14 o 
   0   9   6      369.22      400.16     38.88 o 
   1   9   6      377.67      367.98     43.10 o 
   2   9   6        2.92       34.12     49.77 o 
   3   9   6      714.52      651.24     83.57 o 
   4   9   6       79.45      130.76     82.02 o 
   5   9   6      173.21       57.08    113.01 o 
   6   9   6     1120.23      797.22    196.63 o 
   7   9   6      241.24      135.24    181.46 o 
   8   9   6       24.27      199.43    312.59 o 
  -8  10   6     1308.92     1507.33    329.37 o 
  -7  10   6       57.91      146.20    195.86 o 
  -6  10   6     2201.60     1991.51    266.97 o 
  -5  10   6       14.43      120.69    206.15 o 
  -4  10   6     3055.83     3094.58    279.54 o 
  -3  10   6       55.15       47.77     92.89 o 
  -2  10   6     3162.83     3230.78    149.47 o 
  -1  10   6     9708.55     9936.81    316.42 o 
   0  10   6     7564.30     7830.32    248.81 o 
   1  10   6      163.91      190.99     78.68 o 
   2  10   6    10721.87    10523.02    423.51 o 
   3  10   6     4031.58     4170.05    330.37 o 
   4  10   6      372.18      357.92     93.91 o 
   5  10   6     3863.95     3978.51    486.25 o 
   6  10   6     1357.13     1017.33    165.84 o 
   7  10   6        5.69      -11.03    312.03 o 
   8  10   6       95.37      160.22    487.37 o 
  -8  11   6      100.97      168.06    360.77 o 
  -7  11   6     6525.19     5944.79    648.71 o 
  -6  11   6    11170.74    11159.08    851.50 o 
  -5  11   6     3142.89     2784.17    352.92 o 
  -4  11   6     9548.00     9457.21    506.42 o 
  -3  11   6    27667.20    29233.98   1059.89 o 
  -2  11   6     1411.65     1355.79    120.35 o 
  -1  11   6     2638.05     2426.76    196.63 o 
   0  11   6    11642.55    11833.68    358.03 o 
   1  11   6      345.85      272.88    124.69 o 
   2  11   6     1254.76     1600.05    143.24 o 
   3  11   6       53.13       45.38    117.62 o 
   4  11   6     1932.71     1659.79    240.69 o 
   5  11   6    14070.67    13979.67   1520.93 o 
   6  11   6     2900.50     2547.02    513.14 o 
   7  11   6     4120.21     3092.27    417.91 o 
  -7  12   6      796.23      501.93    462.72 o 
  -6  12   6     4353.33     5055.20    572.52 o 
  -5  12   6      406.94      507.54    229.68 o 
  -4  12   6     3783.42     3137.09    273.38 o 
  -3  12   6       73.78      310.51    179.18 o 
  -2  12   6      152.26      204.11     96.18 o 
  -1  12   6    12891.16    13137.43    499.13 o 
   0  12   6     6639.64     6940.17    310.52 o 
   1  12   6       91.69      186.93    110.88 o 
   2  12   6    18890.70    20093.08    660.54 o 
   3  12   6     8585.40     8330.34    448.99 o 
   4  12   6       69.19     -123.24    290.18 o 
   5  12   6     3908.97     4154.40    388.78 o 
   6  12   6     2066.39     2173.56    419.03 o 
  -6  13   6     1102.26      965.78    347.32 o 
  -5  13   6     3165.98     2525.36    287.94 o 
  -4  13   6      238.75     -185.98    228.56 o 
  -3  13   6     2776.85     2503.58    238.52 o 
  -2  13   6     2189.37     2361.68    251.78 o 
  -1  13   6      249.37      312.90    263.29 o 
   0  13   6     5492.17     5631.76    302.58 o 
   1  13   6     1311.15     1326.32    219.93 o 
   2  13   6     1431.59     1643.74    239.31 o 
   3  13   6     4977.99     4493.21    714.81 o 
   4  13   6      147.68      234.16    310.35 o 
   5  13   6     3576.83     4024.44    503.05 o 
  -5  14   6      572.99      179.26    235.28 o 
  -4  14   6     3034.14     3229.80    277.21 o 
  -3  14   6     3282.49     2991.91    242.79 o 
  -2  14   6    10868.17    10609.45    564.21 o 
  -1  14   6       62.24      375.82    162.74 o 
   0  14   6     4578.22     4378.52    627.42 o 
   1  14   6    15002.37    15519.16    719.30 o 
   2  14   6       35.06      -63.40    212.18 o 
   3  14   6      551.15      569.16    342.84 o 
   4  14   6    13757.63    16104.48   1133.83 o 
  -3  15   6       24.95      318.19    540.03 o 
  -2  15   6    11109.31    11289.64   2212.21 o 
  -1  15   6     5471.75     6161.24    451.82 o 
   0  15   6     2133.58     2176.25    278.18 o 
   1  15   6     1188.66     1175.36    322.11 o 
   2  15   6     2538.60     2389.79    350.68 o 
   3  15   6     8025.42     8276.32    738.34 o 
 -10   1   7     2773.28     2947.26    273.31 o 
  -9   1   7     2022.84     1989.33    236.33 o 
  -8   1   7    12312.53    13348.26    889.59 o 
  -7   1   7     9257.94     9675.00    752.90 o 
  -6   1   7     8232.41     8676.08    273.32 o 
  -5   1   7     9100.33     8771.10    368.61 o 
  -4   1   7    23882.20    21350.63    378.67 o 
  -3   1   7     7800.24     7190.45    125.02 o 
  -2   1   7      695.88      730.34     28.36 o 
  -1   1   7     9054.84     8898.76    121.27 o 
   0   1   7    10714.17    11764.85    124.99 o 
   1   1   7    15162.43    17640.63    193.11 o 
   2   1   7      512.57      573.63     27.30 o 
   3   1   7     9452.01     9719.86    154.23 o 
   4   1   7    22773.65    23531.67    495.94 o 
   5   1   7    12883.56    13009.11    393.68 o 
   6   1   7     8166.46     7866.42    337.80 o 
   7   1   7    13753.83    12666.10    667.19 o 
   8   1   7     5735.77     5373.40    228.48 o 
   9   1   7     1773.76     1682.08    236.96 o 
  10   1   7     1673.56     2064.11    416.32 o 
 -10   2   7     4732.43     4942.27    335.07 o 
  -9   2   7     2548.72     3142.14    500.81 o 
  -8   2   7      170.72      380.02    164.04 o 
  -7   2   7      358.61      481.06    282.34 o 
  -6   2   7      437.69      387.19     87.58 o 
  -5   2   7    27104.67    25708.98    694.64 o 
  -4   2   7    12401.43    12079.05    233.49 o 
  -3   2   7    15974.92    14054.63    225.58 o 
  -2   2   7    94680.64    84244.84   2156.15 o 
  -1   2   7    44082.92    43076.03    577.91 o 
   0   2   7    40083.22    42179.92    697.13 o 
   1   2   7    44983.45    49021.11    597.70 o 
   2   2   7    53858.22    57214.55    954.01 o 
   3   2   7       90.51      121.91     35.85 o 
   4   2   7    14087.19    14280.41    418.32 o 
   5   2   7    12446.25    12426.25    607.64 o 
   6   2   7     1426.74     1427.82    121.11 o 
   7   2   7      188.82      115.32     95.38 o 
   8   2   7      486.91      445.50    145.06 o 
   9   2   7     4386.00     3938.35    233.98 o 
  10   2   7     9311.71     9629.11    683.17 o 
 -10   3   7     4673.55     5314.58    839.73 o 
  -9   3   7      152.22      411.48    189.24 o 
  -8   3   7     6872.69     7849.91    336.60 o 
  -7   3   7    13502.43    13475.90    388.30 o 
  -6   3   7      586.53      633.33    101.93 o 
  -5   3   7     7052.94     7076.79    243.54 o 
  -4   3   7    24010.21    22209.02    715.76 o 
  -3   3   7     1708.10     1682.64     62.54 o 
  -2   3   7     1241.20     1286.31     54.95 o 
  -1   3   7    26145.76    24825.21   1056.27 o 
   0   3   7     7660.69     7653.41     94.86 o 
   1   3   7    12734.48    13889.07    299.33 o 
   2   3   7      596.49      631.39     33.91 o 
   3   3   7     1973.20     2095.41     71.08 o 
   4   3   7    25586.96    25345.94    896.43 o 
   5   3   7     4925.29     4583.50    267.24 o 
   6   3   7      134.91      171.56     88.24 o 
   7   3   7    29112.20    26976.07   1250.30 o 
   8   3   7     1835.59     1863.73    169.58 o 
   9   3   7       11.59        1.65    149.95 o 
  10   3   7     4690.93     5285.21    603.33 o 
 -10   4   7     1064.73     1224.92    366.69 o 
  -9   4   7        5.54     -233.62    233.62 o 
  -8   4   7     3510.06     3638.97    220.59 o 
  -7   4   7     1614.01     1891.35    222.04 o 
  -6   4   7     4157.96     3983.59    327.71 o 
  -5   4   7     8774.83     8062.08    233.42 o 
  -4   4   7    10851.75    10416.54    285.01 o 
  -3   4   7    15074.86    14675.26    613.50 o 
  -2   4   7     6103.20     6012.23    124.52 o 
  -1   4   7       30.43       93.40     27.01 o 
   0   4   7    52861.91    54357.53   1998.98 o 
   1   4   7      341.88      411.96     25.71 o 
   2   4   7     4957.25     5018.36    100.35 o 
   3   4   7    30777.75    30668.38   1129.47 o 
   4   4   7      126.78      254.46     64.93 o 
   5   4   7     9899.05    10015.14    469.26 o 
   6   4   7     5872.87     5287.92    180.45 o 
   7   4   7       51.01       41.86     93.84 o 
   8   4   7     4132.21     4138.97    224.50 o 
   9   4   7       41.60      165.04    269.45 o 
  10   4   7      613.59      735.96    405.86 o 
 -10   5   7      991.71     1463.22    615.09 o 
  -9   5   7    18859.71    24487.01   1061.89 o 
  -8   5   7     3040.11     3035.05    294.66 o 
  -7   5   7     1846.48     1705.22    147.33 o 
  -6   5   7    49112.38    49213.48   1086.54 o 
  -5   5   7    15981.21    15517.31    451.52 o 
  -4   5   7        0.33      100.06     68.74 o 
  -3   5   7    29776.98    28334.48    502.54 o 
  -2   5   7    31912.61    30886.91   1417.59 o 
  -1   5   7    25676.52    24766.44   1134.59 o 
   0   5   7       34.49       67.92     56.68 o 
   1   5   7    10121.18    11009.49    271.86 o 
   2   5   7    63100.64    65067.70   1381.21 o 
   3   5   7    22113.29    22698.73    411.89 o 
   4   5   7        3.30       64.98     93.75 o 
   5   5   7    28301.95    30341.80    735.86 o 
   6   5   7    44589.12    48829.20   1020.49 o 
   7   5   7       98.39      141.79    110.02 o 
   8   5   7     8919.33     9314.00    391.61 o 
   9   5   7    13862.92    13095.80   1433.54 o 
 -10   6   7      161.89      632.60    439.75 o 
  -9   6   7     1654.71     2176.22    389.37 o 
  -8   6   7    11433.95    12861.92   1362.95 o 
  -7   6   7     5573.59     5665.74    349.13 o 
  -6   6   7     4750.21     4941.61    278.45 o 
  -5   6   7     8536.25     8399.63    406.70 o 
  -4   6   7    18040.74    17341.86    338.04 o 
  -3   6   7    64457.91    59148.89   1145.46 o 
  -2   6   7     1287.66     1387.05     59.68 o 
  -1   6   7    27624.51    27955.13   1537.80 o 
   0   6   7   113871.55   110663.79   1654.94 o 
   1   6   7     2112.63     2343.44     82.95 o 
   2   6   7     3016.00     3171.82     73.19 o 
   3   6   7    63386.97    64123.72   2119.91 o 
   4   6   7     4654.38     4505.83    290.31 o 
   5   6   7     8651.36     8820.90    546.10 o 
   6   6   7    11599.58    10838.55    782.75 o 
   7   6   7      134.91      256.66    103.28 o 
   8   6   7    15058.50    15290.66   1067.73 o 
   9   6   7       93.46     -187.32    464.40 o 
  -9   7   7     7950.39     9450.90    640.52 o 
  -8   7   7        2.34      152.38    281.22 o 
  -7   7   7     2056.82     2195.87    230.66 o 
  -6   7   7    21311.15    20918.38    864.94 o 
  -5   7   7     1751.52     1454.04    239.20 o 
  -4   7   7    12219.06    12220.12    432.02 o 
  -3   7   7    27190.04    26138.75    537.05 o 
  -2   7   7     4296.71     3909.47    164.36 o 
  -1   7   7    15643.05    15173.35    359.19 o 
   0   7   7     1573.61     1551.89     37.53 o 
   1   7   7    13514.30    13377.60    195.03 o 
   2   7   7    31000.21    31658.91   1020.56 o 
   3   7   7     3651.24     3609.94    316.62 o 
   4   7   7    14809.08    14414.29    974.60 o 
   5   7   7    15420.79    15560.77    728.52 o 
   6   7   7     9510.85     9490.64    546.34 o 
   7   7   7     2113.80     2055.97    273.38 o 
   8   7   7     1056.25      829.18    207.43 o 
   9   7   7     6969.18     6582.29    711.45 o 
  -9   8   7      195.02      652.67    299.88 o 
  -8   8   7     3805.32     4051.49    341.97 o 
  -7   8   7     5494.92     5559.32    366.23 o 
  -6   8   7       47.58      117.52    185.42 o 
  -5   8   7    16319.27    15741.61    509.11 o 
  -4   8   7      759.38      788.96    152.42 o 
  -3   8   7     3855.78     3853.28    137.26 o 
  -2   8   7    57235.02    54860.18   1176.69 o 
  -1   8   7     4309.58     4299.29    111.26 o 
   0   8   7     7018.51     6531.67    114.31 o 
   1   8   7    40673.86    41584.80    726.10 o 
   2   8   7    14421.70    14951.70    353.05 o 
   3   8   7     5606.26     5643.95    136.91 o 
   4   8   7     4620.83     4510.00    296.46 o 
   5   8   7    16578.30    17263.50    868.30 o 
   6   8   7     7107.58     6946.84    469.70 o 
   7   8   7      766.47      678.66    158.01 o 
   8   8   7     4681.09     3698.16    563.00 o 
  -9   9   7      126.55     -380.22    380.22 o 
  -8   9   7    10012.66    10310.85   1074.45 o 
  -7   9   7    27090.59    28126.28   1548.94 o 
  -6   9   7      423.61      569.63    238.08 o 
  -5   9   7    10633.03    10424.24    414.01 o 
  -4   9   7    48676.49    48658.83   1170.85 o 
  -3   9   7     3660.18     3335.31    256.18 o 
  -2   9   7      486.10      447.52     87.34 o 
  -1   9   7    23342.69    22642.02    465.59 o 
   0   9   7     2611.63     2688.67    111.64 o 
   1   9   7    30237.36    31462.03    616.94 o 
   2   9   7     2346.33     2225.50    135.38 o 
   3   9   7     3343.98     3135.27    129.18 o 
   4   9   7    56585.37    56858.02   4823.80 o 
   5   9   7      497.10      452.05    104.87 o 
   6   9   7     4426.40     4213.82    245.62 o 
   7   9   7    26050.55    25691.39   2738.23 o 
   8   9   7     4713.37     4009.87    480.65 o 
  -8  10   7     2793.46     2688.26    636.38 o 
  -7  10   7     5118.51     5285.64    414.95 o 
  -6  10   7       34.46      170.72    296.90 o 
  -5  10   7    15589.82    16167.98   1529.89 o 
  -4  10   7      115.19      116.82    182.41 o 
  -3  10   7       49.51       41.81    146.77 o 
  -2  10   7    56827.90    56974.56   3046.90 o 
  -1  10   7     7986.58     7933.26    270.98 o 
   0  10   7     2807.30     2756.68    259.93 o 
   1  10   7    27640.56    27293.58    601.47 o 
   2  10   7    21147.34    20998.96    489.03 o 
   3  10   7     1847.35     1963.54    148.27 o 
   4  10   7     1235.64     1405.15    111.34 o 
   5  10   7    12361.43    12414.03    596.53 o 
   6  10   7     3616.57     3613.35    747.86 o 
   7  10   7     1116.50      715.29    278.42 o 
  -7  11   7     2669.57     2649.72    497.45 o 
  -6  11   7     4505.14     4911.79    524.34 o 
  -5  11   7      149.11      -32.49    203.91 o 
  -4  11   7     7372.19     6971.06    421.27 o 
  -3  11   7     7177.08     6972.95    480.65 o 
  -2  11   7      578.36      691.09    128.28 o 
  -1  11   7    12839.05    12532.86    648.14 o 
   0  11   7     1093.10     1113.09    130.53 o 
   1  11   7     9144.27     9515.91    391.58 o 
   2  11   7     8452.64     8339.89    276.07 o 
   3  11   7     1612.33     1734.44    213.99 o 
   4  11   7     7478.35     7967.67    393.26 o 
   5  11   7      942.48      644.01    193.27 o 
   6  11   7      967.34      810.72    611.73 o 
   7  11   7     5056.00     6500.50    645.34 o 
  -7  12   7     1628.30     1781.42    389.90 o 
  -6  12   7     1295.06     1564.06    312.59 o 
  -5  12   7     1251.00     1223.47    296.90 o 
  -4  12   7     5282.81     4834.48    358.52 o 
  -3  12   7     9310.14     8882.33    937.77 o 
  -2  12   7      115.10      276.91    115.21 o 
  -1  12   7     5385.49     5572.80    689.60 o 
   0  12   7    22968.37    23258.75    762.92 o 
   1  12   7      222.12      166.18    341.72 o 
   2  12   7      239.19      228.82    129.43 o 
   3  12   7    14806.67    15634.98    550.11 o 
   4  12   7      102.42     -301.38    301.38 o 
   5  12   7     1287.06     1597.68    328.27 o 
   6  12   7     2588.24     3076.59    559.07 o 
  -6  13   7    11449.30    11562.42    759.62 o 
  -5  13   7     3846.47     4385.20    406.70 o 
  -4  13   7      185.33      399.98    184.86 o 
  -3  13   7     8935.67     8942.02    346.60 o 
  -2  13   7     3371.12     3829.50    278.61 o 
  -1  13   7     3606.31     3593.99    445.35 o 
   0  13   7      532.08      517.07    164.07 o 
   1  13   7      124.53     -152.31    161.80 o 
   2  13   7    10642.59    11057.36    841.97 o 
   3  13   7     5010.48     5191.04    341.02 o 
   4  13   7      516.36      510.90    321.55 o 
   5  13   7     8590.70    10323.27    811.16 o 
  -5  14   7      994.68      983.70    345.08 o 
  -4  14   7     3080.49     2456.86    285.25 o 
  -3  14   7     3762.20     3543.06    266.09 o 
  -2  14   7       73.14      134.31    206.15 o 
  -1  14   7     2698.89     2050.45    253.78 o 
   0  14   7     8023.96     7213.11    448.27 o 
   1  14   7      725.60      470.67    231.86 o 
   2  14   7       39.81      -11.28    165.81 o 
   3  14   7     6377.91     6743.62    634.14 o 
   4  14   7      116.27      386.53    395.50 o 
  -3  15   7      141.01     -168.68    317.69 o 
  -2  15   7      302.75      177.98    575.32 o 
  -1  15   7      838.77      823.49    265.69 o 
   0  15   7      707.74      755.34    328.27 o 
   1  15   7      849.53     1071.53    280.61 o 
   2  15   7      110.28      146.77    347.32 o 
 -10   0   8      605.24      899.67    294.66 o 
  -9   0   8     9779.67     9996.12    783.15 o 
  -8   0   8     7367.76     7672.43    579.24 o 
  -7   0   8        0.51       -3.36    134.45 o 
  -6   0   8    63595.46    63831.94   1610.00 o 
  -5   0   8     5708.04     5908.93    249.85 o 
  -4   0   8      592.03      768.59     78.43 o 
  -3   0   8   107555.82    93208.04   3900.07 o 
  -2   0   8   116786.37   103156.30   5399.71 o 
  -1   0   8       30.49       87.82     54.34 o 
   0   0   8   188753.38   202785.53   3578.52 o 
   1   0   8   100629.04   112586.23   1718.64 o 
   2   0   8     4989.72     5134.45    133.99 o 
   3   0   8    11315.75    11035.01    255.35 o 
   4   0   8    29488.82    30897.49    676.72 o 
   5   0   8    13735.42    13859.68    828.53 o 
   6   0   8    15414.12    15286.59    438.07 o 
   7   0   8     2532.22     2323.69    198.31 o 
   8   0   8    15401.05    14773.45    643.10 o 
   9   0   8    27413.92    29160.37   1835.20 o 
  10   0   8        6.23     -410.06    561.32 o 
 -10   1   8      280.43      286.21    211.52 o 
  -9   1   8    12072.74    13758.94    672.23 o 
  -8   1   8    20570.58    24095.77    965.16 o 
  -7   1   8     2611.40     2641.99    232.84 o 
  -6   1   8      697.55      580.55     95.79 o 
  -5   1   8    76339.98    72479.85   1332.22 o 
  -4   1   8     6701.73     5937.93    133.56 o 
  -3   1   8     2750.61     2556.46     77.54 o 
  -2   1   8    52743.26    47051.75    615.25 o 
  -1   1   8     2430.64     2503.29     46.39 o 
   0   1   8    42675.25    45284.52    663.84 o 
   1   1   8       81.25       98.04     18.80 o 
   2   1   8      542.29      718.33    136.04 o 
   3   1   8   133011.25   136350.11   2500.26 o 
   4   1   8      804.81      780.26     57.87 o 
   5   1   8      344.94      378.78     67.02 o 
   6   1   8    50063.18    48124.53   1674.68 o 
   7   1   8     1455.78     1366.78    107.65 o 
   8   1   8     1249.85     1222.00    151.16 o 
   9   1   8     4738.44     3877.49    243.23 o 
  10   1   8     2137.92     1930.46    412.79 o 
 -10   2   8        7.93      -61.71    320.43 o 
  -9   2   8    10729.04    10567.58   1250.35 o 
  -8   2   8     7548.70     7942.37    357.75 o 
  -7   2   8     1999.69     2439.48    639.18 o 
  -6   2   8    13862.98    14204.78    805.56 o 
  -5   2   8     5114.52     4881.11    201.11 o 
  -4   2   8    24260.54    23180.22    384.58 o 
  -3   2   8    17239.17    15708.18    348.66 o 
  -2   2   8      214.38      245.45     25.23 o 
  -1   2   8    48617.11    47815.27   2202.39 o 
   0   2   8     4837.67     4899.45    131.47 o 
   1   2   8    11130.58    11973.05    209.42 o 
   2   2   8    33905.55    34093.05    439.29 o 
   3   2   8        5.05      134.53     62.91 o 
   4   2   8     9874.43     9959.45    250.16 o 
   5   2   8    14778.20    14980.98    474.75 o 
   6   2   8      493.23      542.86    101.02 o 
   7   2   8    14137.70    13625.86    348.54 o 
   8   2   8     1319.21     1115.55    134.68 o 
   9   2   8     2431.57     1690.19    206.63 o 
  10   2   8     6896.59     6776.65    547.11 o 
 -10   3   8    18117.39    21284.45   1091.24 o 
  -9   3   8     3224.66     3654.24    272.64 o 
  -8   3   8      372.79      461.06    159.61 o 
  -7   3   8    32587.09    33564.73   2055.36 o 
  -6   3   8    11844.04    12551.46    462.57 o 
  -5   3   8     3199.19     2976.61     71.28 o 
  -4   3   8    33620.41    32066.66    508.04 o 
  -3   3   8     7512.37     6611.64    341.22 o 
  -2   3   8    34593.52    31505.19    445.04 o 
  -1   3   8      363.87      407.48     41.82 o 
   0   3   8     5294.02     5428.01     75.64 o 
   1   3   8    54043.74    56017.05   1164.99 o 
   2   3   8    28921.18    29875.81    411.69 o 
   3   3   8      180.59      209.28     41.11 o 
   4   3   8    49341.52    50029.34   1894.09 o 
   5   3   8    38233.33    38320.09   1647.45 o 
   6   3   8       23.13       40.74     65.52 o 
   7   3   8     8499.43     8705.98    409.45 o 
   8   3   8    20661.82    19574.47    579.63 o 
   9   3   8      818.17      767.75    638.06 o 
  10   3   8      537.05      187.11    568.04 o 
 -10   4   8     1011.52     1390.48    443.19 o 
  -9   4   8     3639.79     4898.80    737.78 o 
  -8   4   8     4280.76     4641.56    796.04 o 
  -7   4   8     9307.72    10704.38    434.71 o 
  -6   4   8      711.81      877.88    133.89 o 
  -5   4   8    19482.41    19441.92    405.13 o 
  -4   4   8    87642.59    79765.16   1452.92 o 
  -3   4   8       76.82      173.40     39.96 o 
  -2   4   8    42185.30    38633.79    662.04 o 
  -1   4   8   115002.21   107443.52   2020.58 o 
   0   4   8    15332.92    15814.91    560.52 o 
   1   4   8     3796.10     4144.70    131.10 o 
   2   4   8    45813.31    45872.37   1714.26 o 
   3   4   8     5047.94     5077.91    167.76 o 
   4   4   8    10184.15    10551.41    434.77 o 
   5   4   8     5719.51     5529.62    358.50 o 
   6   4   8     1561.77     1392.56    130.17 o 
   7   4   8    21944.61    23121.02    652.91 o 
   8   4   8     3778.45     3275.80    256.57 o 
   9   4   8     1372.34     1016.83    223.16 o 
 -10   5   8     6234.61     7614.93    735.05 o 
  -9   5   8      389.22     -197.78    344.52 o 
  -8   5   8      218.62       79.65    261.26 o 
  -7   5   8    19981.85    20273.73    711.35 o 
  -6   5   8      554.68      550.05    103.39 o 
  -5   5   8     3211.68     3225.41    444.23 o 
  -4   5   8     6171.90     5816.40    247.33 o 
  -3   5   8    12111.42    11511.42    250.17 o 
  -2   5   8     8619.61     8064.84    402.51 o 
  -1   5   8     3388.17     3528.41     70.94 o 
   0   5   8    12309.43    12971.54    464.44 o 
   1   5   8    31002.02    32813.89    626.68 o 
   2   5   8     8503.86     8949.72    286.88 o 
   3   5   8      104.06       19.22     41.02 o 
   4   5   8    10570.08    10238.95    552.26 o 
   5   5   8    15166.35    14946.96    635.15 o 
   6   5   8       33.43      -88.13     88.21 o 
   7   5   8     1083.53     1006.22    117.69 o 
   8   5   8     8226.35     7850.88    316.05 o 
   9   5   8     1446.61     1155.64    219.74 o 
 -10   6   8       49.53      107.99    293.75 o 
  -9   6   8      301.64      224.87    222.00 o 
  -8   6   8       25.34       -9.05    202.16 o 
  -7   6   8      170.77       88.08    286.26 o 
  -6   6   8     9881.74     9849.45    395.71 o 
  -5   6   8     1107.00     1237.81    100.27 o 
  -4   6   8      566.94      680.25     57.46 o 
  -3   6   8    18696.04    17603.72    425.48 o 
  -2   6   8     6932.08     6907.47    260.28 o 
  -1   6   8      190.47      246.63     22.98 o 
   0   6   8     4498.52     4171.21    230.28 o 
   1   6   8    12613.16    13278.85    279.51 o 
   2   6   8      459.38      530.15     66.63 o 
   3   6   8       74.12       68.26     42.52 o 
   4   6   8    11688.47    11738.94    472.29 o 
   5   6   8    10603.70    10162.37    517.75 o 
   6   6   8      634.47      485.36    106.03 o 
   7   6   8      135.54      176.00    103.19 o 
   8   6   8     1655.19     1734.02    204.47 o 
   9   6   8     2424.49     2398.75    556.83 o 
  -9   7   8     5209.54     6223.03    528.97 o 
  -8   7   8    11322.36    11150.94    609.59 o 
  -7   7   8     3089.13     3039.27    371.41 o 
  -6   7   8     7427.59     8295.31    349.51 o 
  -5   7   8     8802.43     8782.20    339.48 o 
  -4   7   8     1010.79     1101.13    110.98 o 
  -3   7   8      215.47      349.41    168.97 o 
  -2   7   8      668.93      622.52     79.14 o 
  -1   7   8      127.98      233.98     32.94 o 
   0   7   8    23291.01    23355.20    538.09 o 
   1   7   8     2950.25     3085.22    111.77 o 
   2   7   8    24999.93    25648.06    500.72 o 
   3   7   8    27413.93    27589.64   1033.59 o 
   4   7   8    15433.00    15517.06    501.83 o 
   5   7   8     8690.90     9043.47    459.83 o 
   6   7   8    15991.26    15928.36   1031.01 o 
   7   7   8     7451.17     7439.88   1336.06 o 
   8   7   8       24.46       51.04    161.04 o 
   9   7   8     1859.93     1485.64    472.80 o 
  -9   8   8       63.72        7.44    410.06 o 
  -8   8   8      306.89      180.03    262.72 o 
  -7   8   8      426.67      422.94    263.37 o 
  -6   8   8     5159.97     5547.23    345.72 o 
  -5   8   8     3626.02     3556.19    351.80 o 
  -4   8   8     4664.73     4525.68    185.31 o 
  -3   8   8    20374.12    19480.97    830.97 o 
  -2   8   8    18944.61    18248.72    575.73 o 
  -1   8   8    15631.43    15017.41   1063.78 o 
   0   8   8    11070.48    11104.27    504.41 o 
   1   8   8    15295.20    15597.29    333.85 o 
   2   8   8     5696.82     5941.28    159.50 o 
   3   8   8     1216.75     1222.26    137.34 o 
   4   8   8      396.48      337.10     90.81 o 
   5   8   8     1097.33     1132.65    174.01 o 
   6   8   8     1962.64     2028.51    160.18 o 
   7   8   8     2366.55     2348.47    195.24 o 
   8   8   8     3180.52     2548.25    909.76 o 
  -8   9   8       23.17      247.75    316.41 o 
  -7   9   8      403.72      546.85    198.35 o 
  -6   9   8      126.34      257.69    285.70 o 
  -5   9   8      218.70      344.82    148.91 o 
  -4   9   8      220.74      197.90    102.57 o 
  -3   9   8     1307.73     1270.77    107.66 o 
  -2   9   8        4.09      178.12    198.31 o 
  -1   9   8      762.29      688.98     88.33 o 
   0   9   8      193.38      197.01     87.34 o 
   1   9   8     1503.60     1567.57     88.12 o 
   2   9   8      524.31      591.81     88.00 o 
   3   9   8      540.48      356.53    123.00 o 
   4   9   8     1232.77     1172.01    126.25 o 
   5   9   8      902.60      652.01    171.14 o 
   6   9   8       50.06      185.23    145.59 o 
   7   9   8      552.09      624.31    213.88 o 
   8   9   8      299.60     -150.13    259.93 o 
  -8  10   8        0.10     -321.55    321.55 o 
  -7  10   8        7.76       58.26    259.93 o 
  -6  10   8     4572.87     4910.67    392.14 o 
  -5  10   8     2189.99     2677.73    302.51 o 
  -4  10   8     1301.69     1316.59    202.47 o 
  -3  10   8    13547.11    14190.76    938.89 o 
  -2  10   8     6353.10     6340.56    254.95 o 
  -1  10   8      419.44      500.11    112.75 o 
   0  10   8     5519.45     5326.05    405.02 o 
   1  10   8     6821.48     6953.74    243.11 o 
   2  10   8      105.78      217.92    118.20 o 
   3  10   8      569.34      598.24     96.76 o 
   4  10   8     1308.62     1244.73    136.80 o 
   5  10   8     2230.54     2115.25    142.27 o 
   6  10   8      427.15      342.48    157.54 o 
   7  10   8      233.78      324.28    242.72 o 
  -7  11   8      563.09      560.19    314.83 o 
  -6  11   8     5458.27     6047.86    447.04 o 
  -5  11   8     7358.52     7372.16    468.32 o 
  -4  11   8      154.05      140.45    291.86 o 
  -3  11   8      170.58      157.40    129.80 o 
  -2  11   8     2245.50     2267.16    244.24 o 
  -1  11   8      796.68      688.70    145.65 o 
   0  11   8    15617.76    15880.95    955.13 o 
   1  11   8       85.36      185.32    114.80 o 
   2  11   8     8882.52     9350.75    338.81 o 
   3  11   8    19468.58    20804.94    668.06 o 
   4  11   8     5921.32     6153.81    313.71 o 
   5  11   8     4270.90     4259.72    320.43 o 
   6  11   8    12408.76    13259.81    981.46 o 
   7  11   8     3325.42     3207.67    431.35 o 
  -7  12   8      259.82      285.70    285.70 o 
  -6  12   8     7001.12     7283.65    580.36 o 
  -5  12   8      541.25      301.38    192.71 o 
  -4  12   8       76.90       63.86    165.82 o 
  -3  12   8    15957.62    16210.50   1337.19 o 
  -2  12   8     4696.15     4636.24    326.59 o 
  -1  12   8      416.10      616.22    160.78 o 
   0  12   8     9486.94     9123.58    397.20 o 
   1  12   8     8052.19     8545.86    425.75 o 
   2  12   8      478.68      656.22    153.90 o 
   3  12   8     1617.34     1263.38    170.36 o 
   4  12   8     4063.42     4152.00    536.67 o 
   5  12   8     3353.17     3214.40    452.64 o 
   6  12   8      749.71      573.64    450.40 o 
  -6  13   8       78.95      468.32    263.29 o 
  -5  13   8     4188.43     3681.60    370.85 o 
  -4  13   8      946.17     1170.81    282.34 o 
  -3  13   8     1285.25     1192.36    181.35 o 
  -2  13   8     6240.82     6374.53    353.40 o 
  -1  13   8       23.51      147.39    154.72 o 
   0  13   8     2293.19     2330.21    353.48 o 
   1  13   8     5554.90     5086.54    458.80 o 
   2  13   8       38.78       -7.44    154.82 o 
   3  13   8     3246.64     3147.90    277.20 o 
   4  13   8     1167.85     1958.44    412.30 o 
   5  13   8     1280.47      825.73    442.55 o 
  -4  14   8    12809.38    12613.40    624.80 o 
  -3  14   8        7.45     -105.49    145.22 o 
  -2  14   8     1563.98     1139.46    379.25 o 
  -1  14   8    16170.81    17205.37    748.40 o 
   0  14   8      200.38      553.99    443.11 o 
   1  14   8       42.48     -140.46    234.87 o 
   2  14   8    11419.10    11800.68    666.32 o 
   3  14   8       30.42      439.19    248.73 o 
   4  14   8     2997.09     3308.51    524.34 o 
  -3  15   8     3414.15     3228.80    388.17 o 
  -2  15   8     6914.98     6975.59    714.25 o 
  -1  15   8      171.52     -208.62    208.62 o 
   0  15   8     1042.36     1125.87    246.82 o 
   1  15   8     9496.68     8891.65    607.34 o 
   2  15   8     6024.92     5846.69    469.39 o 
 -10   1   9     3395.96     3689.87    363.66 o 
  -9   1   9     7220.79     7738.31    393.74 o 
  -8   1   9     1290.50     1638.10    212.40 o 
  -7   1   9     3317.53     3144.52    194.21 o 
  -6   1   9    11480.84    10661.07    452.64 o 
  -5   1   9       15.64       45.36     54.95 o 
  -4   1   9      247.64      321.21     98.85 o 
  -3   1   9     1375.44     1323.06     54.98 o 
  -2   1   9     4773.58     4685.03     85.33 o 
  -1   1   9    21368.71    21013.47    256.15 o 
   0   1   9    19758.66    20438.18    281.54 o 
   1   1   9    26314.31    29352.36    600.12 o 
   2   1   9    33642.24    35946.82    522.64 o 
   3   1   9    16327.79    17754.95    300.63 o 
   4   1   9    11304.62    11394.86    262.30 o 
   5   1   9    14266.94    14393.40    317.28 o 
   6   1   9     6382.97     6193.50    267.77 o 
   7   1   9       21.01      -16.79    179.82 o 
   8   1   9      545.91      507.75    159.10 o 
   9   1   9       11.56      346.59    236.40 o 
 -10   2   9     1803.50     1779.49    538.91 o 
  -9   2   9       31.93     -103.05    201.67 o 
  -8   2   9     2671.77     3120.74    242.85 o 
  -7   2   9    13453.56    13970.14    445.78 o 
  -6   2   9    16614.09    15461.26    351.23 o 
  -5   2   9    13668.88    13160.74    292.05 o 
  -4   2   9    79326.95    73305.60   1111.45 o 
  -3   2   9    50890.39    46064.46    780.27 o 
  -2   2   9    17667.60    16540.73    244.16 o 
  -1   2   9    48221.02    47760.52    709.60 o 
   0   2   9    12581.28    13072.44    163.06 o 
   1   2   9       61.42      110.01     21.83 o 
   2   2   9       19.84       86.08     28.26 o 
   3   2   9     1513.71     1620.41     57.81 o 
   4   2   9    10941.51    10873.26    269.42 o 
   5   2   9    19240.89    20133.47    606.34 o 
   6   2   9     2512.00     2640.86    126.62 o 
   7   2   9    22755.21    23250.52    836.91 o 
   8   2   9    15533.73    14265.91    445.19 o 
   9   2   9     6529.09     6473.98    483.23 o 
 -10   3   9     1240.28     1047.43    383.95 o 
  -9   3   9     7922.80     8428.29   1645.29 o 
  -8   3   9        2.57      146.37    154.22 o 
  -7   3   9     1017.85     1369.80    168.01 o 
  -6   3   9    12225.00    12324.67    554.59 o 
  -5   3   9      450.21      488.06     53.22 o 
  -4   3   9      105.44      169.04     41.95 o 
  -3   3   9     2837.93     2689.54    110.00 o 
  -2   3   9     2469.23     2422.54     88.06 o 
  -1   3   9    54299.38    55539.11    865.66 o 
   0   3   9       73.95      104.72     17.97 o 
   1   3   9     2811.10     3123.97     58.05 o 
   2   3   9    40996.20    41634.37    562.51 o 
   3   3   9      141.66      142.21     62.61 o 
   4   3   9     4942.91     4857.95    120.70 o 
   5   3   9    16434.57    17765.17    932.66 o 
   6   3   9     3775.52     3823.14    195.50 o 
   7   3   9     1818.10     1755.77    139.72 o 
   8   3   9     1239.76     1137.69    147.74 o 
   9   3   9      411.28      377.32    265.63 o 
 -10   4   9     3251.56     3630.05    755.14 o 
  -9   4   9     1781.01     2091.62    443.67 o 
  -8   4   9     4535.57     5022.58    483.45 o 
  -7   4   9     1003.04      917.13    144.63 o 
  -6   4   9     1074.16     1163.14    116.71 o 
  -5   4   9    19831.66    18401.62    550.67 o 
  -4   4   9     5886.40     5691.58    456.33 o 
  -3   4   9     1218.01     1038.40    114.04 o 
  -2   4   9    36982.37    35220.50    512.29 o 
  -1   4   9      117.54      154.80     18.86 o 
   0   4   9     1122.33     1191.63     44.53 o 
   1   4   9    12071.63    12914.99    364.02 o 
   2   4   9      228.16      222.75     33.57 o 
   3   4   9    16437.77    15925.71    794.49 o 
   4   4   9     3977.26     3986.21    115.74 o 
   5   4   9       68.44       64.37     83.30 o 
   6   4   9    16961.74    16946.06    972.82 o 
   7   4   9      210.83      172.49    106.83 o 
   8   4   9      404.07      533.85    131.17 o 
   9   4   9     4114.96     3788.31    429.11 o 
 -10   5   9     2959.60     3357.84    441.06 o 
  -9   5   9       62.90      527.71    556.27 o 
  -8   5   9    18215.80    20655.10    950.09 o 
  -7   5   9     7289.90     7994.71    393.34 o 
  -6   5   9     4071.66     4143.70    169.29 o 
  -5   5   9    12444.95    12642.44    303.38 o 
  -4   5   9     6094.68     6063.39    164.48 o 
  -3   5   9    26128.41    24496.72    492.80 o 
  -2   5   9     4421.44     3991.71    147.97 o 
  -1   5   9     1990.46     2076.15     47.98 o 
   0   5   9    65799.88    68963.77   1920.54 o 
   1   5   9    50847.86    54453.46   1043.89 o 
   2   5   9       58.54      102.39     30.54 o 
   3   5   9    46748.85    49047.00    963.25 o 
   4   5   9    40756.11    40835.64   1726.35 o 
   5   5   9        1.02       37.67     74.90 o 
   6   5   9     2175.15     2204.43    128.49 o 
   7   5   9    15242.56    15609.17    910.83 o 
   8   5   9      937.95      721.62    154.47 o 
   9   5   9     1266.47     1092.92    312.45 o 
  -9   6   9     4382.08     4138.90    478.97 o 
  -8   6   9     8772.00     9048.02    526.02 o 
  -7   6   9     1537.46     1698.30    189.34 o 
  -6   6   9    12591.20    12840.73    434.37 o 
  -5   6   9    57670.39    55260.82   1776.75 o 
  -4   6   9     1494.77     1420.42     77.70 o 
  -3   6   9    14392.81    12925.95    348.88 o 
  -2   6   9    81252.84    75643.43   2780.68 o 
  -1   6   9     4085.33     4201.34     86.70 o 
   0   6   9      614.53      691.34     69.99 o 
   1   6   9    50036.25    52388.83   1126.69 o 
   2   6   9       86.44      135.74     39.39 o 
   3   6   9    28284.29    29386.92   1136.01 o 
   4   6   9     2366.37     2338.95    106.52 o 
   5   6   9      613.60      712.61     80.16 o 
   6   6   9    32207.00    32419.60    888.09 o 
   7   6   9     6855.43     6746.90    497.28 o 
   8   6   9      320.41      474.78    204.47 o 
   9   6   9    15190.94    16319.59   1213.38 o 
  -9   7   9     1673.20     2097.66    270.67 o 
  -8   7   9     8121.85     8440.33    516.09 o 
  -7   7   9     2555.22     2528.80    236.63 o 
  -6   7   9     6961.51     7357.87    467.76 o 
  -5   7   9     5204.22     5311.21    212.58 o 
  -4   7   9    12209.67    11922.76    724.47 o 
  -3   7   9    15518.57    14321.97    563.53 o 
  -2   7   9       55.67      103.84     60.35 o 
  -1   7   9     3374.99     3256.58    143.40 o 
   0   7   9    31777.89    32117.60    608.56 o 
   1   7   9     5147.71     5270.44    139.71 o 
   2   7   9     9702.20    10154.40    240.57 o 
   3   7   9    11316.82    11749.40    260.31 o 
   4   7   9    25416.60    25729.37   1124.80 o 
   5   7   9     6823.66     6739.47    626.84 o 
   6   7   9      155.89      -26.98    118.55 o 
   7   7   9     8943.79     9272.56    808.82 o 
   8   7   9     3152.09     2988.24    262.11 o 
  -9   8   9      591.50      245.25    695.20 o 
  -8   8   9     1184.79     1518.91    363.01 o 
  -7   8   9    21773.20    23111.99    798.27 o 
  -6   8   9      795.26      930.27    155.81 o 
  -5   8   9      656.99      986.34    241.44 o 
  -4   8   9    21292.96    22071.93    924.60 o 
  -3   8   9     5603.01     5194.60    178.73 o 
  -2   8   9     2229.87     1988.20    222.21 o 
  -1   8   9    12998.35    12525.65    487.93 o 
   0   8   9    21876.48    22217.22   1300.56 o 
   1   8   9    17409.77    17422.22    358.05 o 
   2   8   9      436.55      476.89     77.28 o 
   3   8   9    13071.63    13452.52    649.90 o 
   4   8   9    14584.94    14613.93    585.83 o 
   5   8   9     6940.18     6923.17    373.34 o 
   6   8   9     4070.31     3945.87    455.30 o 
   7   8   9     2347.10     2008.47    225.09 o 
   8   8   9    11766.64     9915.25   1886.18 o 
  -8   9   9       16.35     -240.64    246.68 o 
  -7   9   9     1088.71     1239.99    234.27 o 
  -6   9   9    16778.85    18573.41    652.63 o 
  -5   9   9      589.37      329.12    129.06 o 
  -4   9   9     6033.85     6370.72    909.76 o 
  -3   9   9    11236.50    10543.82   1003.31 o 
  -2   9   9     9413.40     9288.92    311.90 o 
  -1   9   9    42252.86    41725.85    806.56 o 
   0   9   9        7.51      -86.07     86.07 o 
   1   9   9     5565.88     5517.31    161.22 o 
   2   9   9    66450.27    66908.67   1241.55 o 
   3   9   9    10088.81    10656.92    261.53 o 
   4   9   9      263.21      270.62    201.88 o 
   5   9   9    34762.88    34904.83   1801.49 o 
   6   9   9     3826.49     3577.53    600.53 o 
   7   9   9     2098.56     1669.43    373.65 o 
   8   9   9     3327.00     4847.92    671.11 o 
  -8  10   9      354.43      429.11    266.65 o 
  -7  10   9    17375.75    21130.54   1133.83 o 
  -6  10   9     2822.54     3169.58    368.61 o 
  -5  10   9       25.21      278.98    175.90 o 
  -4  10   9    27962.59    30001.85   1469.39 o 
  -3  10   9    19917.85    19609.29    795.48 o 
  -2  10   9     1353.80     1244.32    127.91 o 
  -1  10   9    16233.37    15925.22    448.22 o 
   0  10   9    23730.05    24210.48    572.42 o 
   1  10   9     9601.85    10129.84    771.39 o 
   2  10   9        5.72      -88.00     98.59 o 
   3  10   9    10191.40    11309.68    785.95 o 
   4  10   9    11188.46    10533.73   1649.77 o 
   5  10   9     7322.56     7442.28    277.51 o 
   6  10   9      135.28       -4.63    188.82 o 
   7  10   9     5010.20     4556.62    374.21 o 
  -7  11   9      125.22       70.58    339.48 o 
  -6  11   9     9342.19     9902.00    612.85 o 
  -5  11   9      439.95      387.65    219.60 o 
  -4  11   9     2869.36     2785.75    233.90 o 
  -3  11   9     7321.99     7740.64    365.11 o 
  -2  11   9      208.28      329.42    122.98 o 
  -1  11   9    10247.83    10445.48    343.69 o 
   0  11   9     4569.60     5125.15    250.37 o 
   1  11   9     1186.66     1206.60    168.06 o 
   2  11   9    14294.20    14539.28    504.27 o 
   3  11   9      557.75      509.33    137.91 o 
   4  11   9     3764.04     4234.40    244.57 o 
   5  11   9     6706.58     6636.07    375.33 o 
   6  11   9      124.51      513.14    391.02 o 
  -6  12   9     3007.87     2663.17    352.92 o 
  -5  12   9    12777.50    12794.85    773.07 o 
  -4  12   9       56.78       97.36    220.97 o 
  -3  12   9     1723.44     1874.09    291.30 o 
  -2  12   9    18442.24    19340.72    962.41 o 
  -1  12   9      150.62       23.80    143.97 o 
   0  12   9       10.61      -60.72    157.68 o 
   1  12   9    11035.39    11029.77    423.71 o 
   2  12   9       10.24     -108.61    134.56 o 
   3  12   9    11433.18    11612.79    472.54 o 
   4  12   9      295.43      129.13    210.63 o 
   5  12   9       30.81     -298.02    385.41 o 
   6  12   9     9842.89    10040.93    877.26 o 
  -5  13   9     2476.61     2185.88    371.97 o 
  -4  13   9      194.13      261.05    221.84 o 
  -3  13   9     2760.78     2476.86    204.53 o 
  -2  13   9     1426.96     1515.32    205.93 o 
  -1  13   9       10.36       10.69    149.43 o 
   0  13   9    16065.98    15580.81    644.45 o 
   1  13   9    13040.95    13101.43    580.08 o 
   2  13   9      421.21      565.64    465.52 o 
   3  13   9    14480.25    14794.89    737.42 o 
   4  13   9    10800.60    10312.06    876.14 o 
   5  13   9      192.48       52.66    389.90 o 
  -4  14   9       89.54      -95.28    216.92 o 
  -3  14   9     1505.00     1507.72    534.43 o 
  -2  14   9     7516.31     7377.45    433.96 o 
  -1  14   9      320.22      335.95    372.53 o 
   0  14   9      104.23      -15.07    188.85 o 
   1  14   9     2698.14     2548.19    317.37 o 
   2  14   9      112.31       44.63    241.23 o 
   3  14   9     2465.83     2327.05    482.89 o 
  -2  15   9       66.94      195.03    243.48 o 
  -1  15   9     1653.23     2088.65    287.90 o 
   0  15   9       65.35      -37.43    283.12 o 
   1  15   9       16.67     -213.90    246.44 o 
 -10   0  10      139.34      243.12    282.34 o 
  -9   0  10      127.37      159.10    459.36 o 
  -8   0  10    49729.16    63446.53   3008.25 o 
  -7   0  10    13469.39    14971.76    548.99 o 
  -6   0  10     1313.99     1352.31    145.65 o 
  -5   0  10    98784.23    92452.29   2267.67 o 
  -4   0  10    50659.91    49142.79   1039.28 o 
  -3   0  10     3807.96     3590.42    117.51 o 
  -2   0  10    10912.81     9841.68    387.09 o 
  -1   0  10    62587.44    64717.30   1650.89 o 
   0   0  10    31176.41    34576.98    541.09 o 
   1   0  10    12237.83    13202.00    256.24 o 
   2   0  10    42156.15    44936.14    934.96 o 
   3   0  10    71081.40    74276.40   1513.64 o 
   4   0  10    54391.77    57745.87   1253.37 o 
   5   0  10      627.05      683.27     90.89 o 
   6   0  10    17993.67    18503.49   1131.03 o 
   7   0  10    38122.88    35203.75   1177.53 o 
   8   0  10      526.09      405.58    203.91 o 
   9   0  10     2142.05     1714.20    475.05 o 
 -10   1  10    13357.01    16291.12    771.62 o 
  -9   1  10     1830.69     1816.04    275.20 o 
  -8   1  10       82.30      205.91    254.27 o 
  -7   1  10    25430.57    25619.12    705.62 o 
  -6   1  10     3105.44     3180.92    156.85 o 
  -5   1  10    20580.84    19930.29    413.05 o 
  -4   1  10    11400.62    10091.09    200.11 o 
  -3   1  10      611.45      560.84     40.89 o 
  -2   1  10   111247.38   105344.14   1520.95 o 
  -1   1  10     1797.75     1707.22     46.53 o 
   0   1  10     3137.96     3317.52     56.30 o 
   1   1  10   135631.06   146643.88   1812.62 o 
   2   1  10     6223.08     6620.95    129.09 o 
   3   1  10     2471.10     2439.39     77.21 o 
   4   1  10    35454.40    36183.05    526.40 o 
   5   1  10     8764.94     8821.44    178.38 o 
   6   1  10    17447.13    16960.94    765.15 o 
   7   1  10     3016.65     3032.58    169.56 o 
   8   1  10      777.82      639.27    152.37 o 
   9   1  10    12276.33    11640.66    667.77 o 
 -10   2  10      700.99     1200.21    399.75 o 
  -9   2  10     4878.57     5502.15    327.20 o 
  -8   2  10     5514.46     5615.70    438.63 o 
  -7   2  10      237.18      300.44    113.01 o 
  -6   2  10    20778.19    21663.26    534.43 o 
  -5   2  10     8697.28     8515.87    213.88 o 
  -4   2  10     1454.45     1352.53    125.38 o 
  -3   2  10    38415.75    34920.33    555.41 o 
  -2   2  10     4871.29     4779.77     84.68 o 
  -1   2  10    27628.54    28521.62    370.33 o 
   0   2  10    24618.19    25332.90    301.76 o 
   1   2  10      354.62      396.44     31.64 o 
   2   2  10    36914.91    38264.97    513.36 o 
   3   2  10     9801.26    10225.17    179.74 o 
   4   2  10     4155.00     4046.40    104.94 o 
   5   2  10    19500.56    19969.67    404.53 o 
   6   2  10      219.23      319.15     92.30 o 
   7   2  10     6432.50     6190.29    348.82 o 
   8   2  10     8713.55     7913.06    598.29 o 
   9   2  10     1290.15     1518.32    345.10 o 
 -10   3  10       55.65      210.86    337.56 o 
  -9   3  10    11137.52    13400.64    708.25 o 
  -8   3  10     4859.88     5208.33    408.38 o 
  -7   3  10     4569.83     5391.62    259.69 o 
  -6   3  10     5710.41     5674.61    237.73 o 
  -5   3  10     1032.89     1099.15     59.71 o 
  -4   3  10    36810.46    35015.58    568.78 o 
  -3   3  10    16473.96    15431.62    488.69 o 
  -2   3  10     5121.13     5211.44    153.14 o 
  -1   3  10    73420.38    71182.88   1820.90 o 
   0   3  10    72901.06    75313.44    882.28 o 
   1   3  10      108.72      182.15     36.20 o 
   2   3  10    20558.42    21820.37    321.00 o 
   3   3  10    51103.19    52369.13    758.55 o 
   4   3  10      928.44      928.09     69.20 o 
   5   3  10     1804.12     1854.23    152.90 o 
   6   3  10    16165.94    16505.69    323.87 o 
   7   3  10     4328.63     4086.51    181.40 o 
   8   3  10     4682.79     3956.73    355.72 o 
   9   3  10     1526.17     1024.82    277.52 o 
 -10   4  10     4993.33     5707.01    587.35 o 
  -9   4  10     9831.72    11505.75    627.66 o 
  -8   4  10      281.39      511.68    189.51 o 
  -7   4  10    21344.68    22314.92    556.41 o 
  -6   4  10    43554.51    44388.96   1039.80 o 
  -5   4  10     5656.49     5220.16    261.90 o 
  -4   4  10     8584.13     7831.72    415.08 o 
  -3   4  10    71032.48    63426.13   1815.33 o 
  -2   4  10     2171.91     2056.66     49.71 o 
  -1   4  10    10299.37    10608.69    204.08 o 
   0   4  10    20940.79    21203.73    292.22 o 
   1   4  10       68.16      129.60     47.33 o 
   2   4  10    32627.94    34847.29   1034.60 o 
   3   4  10     1748.76     1880.54    107.08 o 
   4   4  10     2590.47     2461.70     90.86 o 
   5   4  10    52257.18    51941.51   2887.90 o 
   6   4  10    10258.05    10186.29    581.43 o 
   7   4  10     1763.68     1899.08    159.50 o 
   8   4  10    23471.46    23596.32    944.39 o 
   9   4  10     6683.57     6584.82    507.14 o 
 -10   5  10       32.47      163.87    313.19 o 
  -9   5  10     3892.33     4443.85    373.98 o 
  -8   5  10     3541.80     3440.50    263.28 o 
  -7   5  10     2786.55     3138.36    230.05 o 
  -6   5  10     3469.00     3285.38    187.96 o 
  -5   5  10     1829.56     2036.13    183.63 o 
  -4   5  10    18993.50    17789.10    616.99 o 
  -3   5  10     1653.52     1709.30     72.24 o 
  -2   5  10      473.32      496.29     31.27 o 
  -1   5  10    16919.57    17459.84    394.49 o 
   0   5  10    23301.93    23413.01   1058.74 o 
   1   5  10      912.18      937.11     66.38 o 
   2   5  10    12928.58    13272.56    462.79 o 
   3   5  10    19434.47    19856.82    793.52 o 
   4   5  10      424.72      356.66     65.73 o 
   5   5  10      283.76      221.30    156.74 o 
   6   5  10     4144.04     4394.02    165.21 o 
   7   5  10      368.97      545.93    109.13 o 
   8   5  10     2966.77     2604.99    318.23 o 
   9   5  10      827.59       63.86    441.43 o 
  -9   6  10      133.25     -117.52    234.85 o 
  -8   6  10     5500.49     6328.63    393.29 o 
  -7   6  10      960.16      875.30    187.79 o 
  -6   6  10        4.16      -24.85    151.54 o 
  -5   6  10     9376.89     9820.02    398.98 o 
  -4   6  10     5443.89     4847.26    185.93 o 
  -3   6  10     1187.62     1041.69    109.00 o 
  -2   6  10     5779.90     5310.53    169.77 o 
  -1   6  10     6623.57     5960.22    144.55 o 
   0   6  10     5129.27     5560.22    224.67 o 
   1   6  10      352.84      447.13     62.13 o 
   2   6  10      126.19      210.10     53.22 o 
   3   6  10     3216.86     3310.31    124.80 o 
   4   6  10     3695.02     3556.31    115.72 o 
   5   6  10      186.71      102.22     71.43 o 
   6   6  10      919.24      861.54    158.70 o 
   7   6  10     6973.67     7104.32    697.15 o 
   8   6  10        5.24       13.58    184.56 o 
  -9   7  10      853.69     1250.74    338.17 o 
  -8   7  10      980.48     1279.39    239.18 o 
  -7   7  10     3092.63     3057.54    261.59 o 
  -6   7  10      385.00      417.65    155.03 o 
  -5   7  10      561.34      717.64    133.67 o 
  -4   7  10      118.18       57.14     94.28 o 
  -3   7  10    13031.13    12461.19    417.46 o 
  -2   7  10    20208.43    18128.01    710.93 o 
  -1   7  10    20560.13    20361.79    789.87 o 
   0   7  10    11048.64    11548.01    424.60 o 
   1   7  10    41518.82    42133.78   1546.34 o 
   2   7  10    15702.02    16303.31    367.03 o 
   3   7  10    10938.68    11949.71    459.32 o 
   4   7  10     9441.19     9227.02    276.61 o 
   5   7  10     1988.94     1790.71    128.29 o 
   6   7  10      141.15       43.06    147.47 o 
   7   7  10        1.68      -83.33    133.21 o 
   8   7  10        3.82      -35.85    257.69 o 
  -9   8  10     2352.01     2313.44    319.40 o 
  -8   8  10     4472.39     5247.83    388.97 o 
  -7   8  10     5979.87     6334.08    641.98 o 
  -6   8  10     9529.93     9005.94    394.36 o 
  -5   8  10    12162.00    12107.76    682.45 o 
  -4   8  10     5687.14     5739.88    494.06 o 
  -3   8  10     7149.01     6644.15    348.53 o 
  -2   8  10     5869.21     5496.16    333.88 o 
  -1   8  10     3101.75     2901.90    128.16 o 
   0   8  10       96.12       74.45     87.82 o 
   1   8  10      738.14      637.86     63.30 o 
   2   8  10     1768.59     1948.93    235.16 o 
   3   8  10     5184.95     5190.89    317.13 o 
   4   8  10     5687.02     5558.68    207.40 o 
   5   8  10     8795.96     8466.16    302.52 o 
   6   8  10     6574.78     6758.22    393.26 o 
   7   8  10     7825.34     7678.38   1547.26 o 
   8   8  10     3448.75     2594.82    574.76 o 
  -8   9  10      636.58      641.98    309.23 o 
  -7   9  10       38.77     -131.09    202.79 o 
  -6   9  10       24.79       36.97    271.13 o 
  -5   9  10      296.62      362.31    173.10 o 
  -4   9  10      457.96      623.71    189.35 o 
  -3   9  10       94.89      252.02    285.14 o 
  -2   9  10      114.00      187.38    135.32 o 
  -1   9  10      453.70      367.86     85.74 o 
   0   9  10     1795.01     1745.33    132.56 o 
   1   9  10       23.20      -24.44     81.61 o 
   2   9  10     1765.29     1619.72    105.71 o 
   3   9  10     1364.69     1223.69    106.59 o 
   4   9  10      371.99      461.66     97.44 o 
   5   9  10      142.00      307.39    109.64 o 
   6   9  10        8.82      150.74    163.02 o 
   7   9  10      175.61      -77.76    271.69 o 
  -8  10  10     3740.89     4495.00    499.69 o 
  -7  10  10     2915.94     2499.59    379.81 o 
  -6  10  10     1304.48      799.96    254.33 o 
  -5  10  10     5410.01     5666.93    389.90 o 
  -4  10  10     6690.62     6609.45    858.22 o 
  -3  10  10       27.10       44.46    123.14 o 
  -2  10  10     3334.50     2908.04    171.51 o 
  -1  10  10     2714.15     3103.38    485.13 o 
   0  10  10     2147.87     1983.27    151.92 o 
   1  10  10      226.40      299.25    299.70 o 
   2  10  10      112.59      116.88    121.95 o 
   3  10  10     2575.33     2866.51    181.67 o 
   4  10  10     3314.30     3607.02    220.06 o 
   5  10  10      111.71      324.82    143.53 o 
   6  10  10     3524.86     2829.65    645.34 o 
   7  10  10     5320.41     3845.18    417.91 o 
  -7  11  10     4008.13     4218.27    434.71 o 
  -6  11  10      341.72      427.99    252.09 o 
  -5  11  10     2636.52     2118.66    295.78 o 
  -4  11  10      377.20      844.56    294.66 o 
  -3  11  10     6320.95     6360.72    490.73 o 
  -2  11  10    18243.95    16669.35    495.03 o 
  -1  11  10     7163.56     7126.51    691.28 o 
   0  11  10     3808.26     4027.32    277.86 o 
   1  11  10    25911.69    27234.83    841.81 o 
   2  11  10     6097.02     5874.08    277.80 o 
   3  11  10     1701.63     1582.44    169.27 o 
   4  11  10     9979.54     9610.99    381.15 o 
   5  11  10      866.85      915.36    212.87 o 
   6  11  10       50.21     -135.57    174.78 o 
  -6  12  10      202.94      -99.71    219.60 o 
  -5  12  10     7361.39     6778.36    500.81 o 
  -4  12  10     6799.07     6673.86    348.07 o 
  -3  12  10      345.27      365.65    164.77 o 
  -2  12  10     3544.06     3497.46    205.03 o 
  -1  12  10     5178.70     5285.52    299.89 o 
   0  12  10     2925.69     3092.72    218.28 o 
   1  12  10       31.07      151.61    164.13 o 
   2  12  10      417.04      388.23    151.19 o 
   3  12  10     4352.76     4352.68    275.54 o 
   4  12  10     5370.89     5343.13    338.92 o 
   5  12  10       41.23      -48.18    388.78 o 
  -5  13  10      700.42      891.83    282.34 o 
  -4  13  10     3504.14     3507.92    333.57 o 
  -3  13  10       20.23      125.13    193.83 o 
  -2  13  10     2021.48     1870.85    207.28 o 
  -1  13  10     2088.19     2199.73    249.74 o 
   0  13  10      832.68      694.03    173.11 o 
   1  13  10     4876.19     5118.72    282.11 o 
   2  13  10      753.87      503.69    233.60 o 
   3  13  10     2954.52     3270.29    306.14 o 
   4  13  10     3269.15     2915.25    498.57 o 
  -4  14  10      590.30       78.49    278.98 o 
  -3  14  10    12020.09    11368.83    757.38 o 
  -2  14  10       18.33       79.10    217.92 o 
  -1  14  10     1706.43     1857.57    251.67 o 
   0  14  10     3852.59     3391.01    367.49 o 
   1  14  10       59.81      277.24    203.66 o 
   2  14  10     7858.05     8082.49    484.86 o 
   3  14  10       60.32       -3.26    235.01 o 
  -1  15  10    13888.48    14255.35    863.45 o 
   0  15  10    10309.99     9835.68    677.28 o 
   1  15  10        6.02      429.63    333.88 o 
 -10   1  11      478.15      365.34    381.49 o 
  -9   1  11      895.65     1081.21    300.91 o 
  -8   1  11      351.79      797.45    247.08 o 
  -7   1  11       31.49       57.81    144.82 o 
  -6   1  11     4153.93     3963.11    143.53 o 
  -5   1  11     2441.67     2404.51    114.13 o 
  -4   1  11     8495.61     7889.84    213.61 o 
  -3   1  11    35120.04    32629.43    499.25 o 
  -2   1  11     9855.08     9229.87    138.82 o 
  -1   1  11    22632.15    23645.03    312.63 o 
   0   1  11    30297.11    32317.79    374.61 o 
   1   1  11    15609.19    16610.20    285.55 o 
   2   1  11     2359.23     2323.57     65.88 o 
   3   1  11    15781.56    16822.39    270.48 o 
   4   1  11     1749.69     1805.28     72.59 o 
   5   1  11      404.20      511.84     72.05 o 
   6   1  11      207.03      221.76     81.10 o 
   7   1  11     1292.95     1311.81    173.66 o 
   8   1  11     2347.44     2098.02    188.31 o 
   9   1  11     3311.65     3126.18    390.57 o 
 -10   2  11      979.52     1277.22    371.40 o 
  -9   2  11    16626.88    20105.24    757.46 o 
  -8   2  11     8133.39     9879.21    525.64 o 
  -7   2  11     6938.26     7954.29    302.33 o 
  -6   2  11    20615.14    20792.28    526.80 o 
  -5   2  11    17708.79    17407.48    355.02 o 
  -4   2  11     2777.67     2765.70     88.14 o 
  -3   2  11     2373.39     2213.65     65.54 o 
  -2   2  11     8302.92     7536.85    129.63 o 
  -1   2  11     8234.74     8306.98    174.65 o 
   0   2  11     2686.92     2832.70     74.55 o 
   1   2  11      690.56      760.28     34.70 o 
   2   2  11    31134.78    32286.46    477.43 o 
   3   2  11    25988.52    27061.39    408.38 o 
   4   2  11    18046.60    18718.22    301.96 o 
   5   2  11    23198.06    23519.72    629.15 o 
   6   2  11    33781.66    34351.39   1181.43 o 
   7   2  11     4211.77     3742.46    259.77 o 
   8   2  11     3681.92     3283.28    187.53 o 
   9   2  11     6628.61     7300.09    560.09 o 
 -10   3  11       46.60       56.21    398.61 o 
  -9   3  11       14.48      -32.04    260.92 o 
  -8   3  11     2815.09     2818.08    210.71 o 
  -7   3  11       40.13      179.06    142.39 o 
  -6   3  11     9509.02     9382.87    379.07 o 
  -5   3  11      417.87      320.20     84.79 o 
  -4   3  11    10919.94    10191.28    401.88 o 
  -3   3  11    31199.97    29202.00    505.47 o 
  -2   3  11     1015.40      964.25     43.24 o 
  -1   3  11     8791.24     9245.08    199.07 o 
   0   3  11    18161.72    18307.21    235.38 o 
   1   3  11    12358.74    13247.33    197.27 o 
   2   3  11      509.16      601.52     76.61 o 
   3   3  11    15071.52    15380.60    250.73 o 
   4   3  11      591.52      669.34    210.36 o 
   5   3  11     6421.96     6716.79    342.26 o 
   6   3  11     1041.07      996.34    106.67 o 
   7   3  11       91.27      124.97     93.64 o 
   8   3  11     6074.24     6093.98    472.24 o 
   9   3  11     2286.28     2144.43    491.85 o 
 -10   4  11     3604.16     4289.78    869.98 o 
  -9   4  11     1548.11     1980.06    356.12 o 
  -8   4  11      909.26     1116.03    184.39 o 
  -7   4  11     7410.54     8349.29    631.90 o 
  -6   4  11      776.21      797.64    135.18 o 
  -5   4  11       14.60      100.39     78.48 o 
  -4   4  11     8871.10     7906.39    195.90 o 
  -3   4  11       36.82      163.86     76.91 o 
  -2   4  11    10238.42     9531.16    302.73 o 
  -1   4  11    14668.56    14199.17    468.65 o 
   0   4  11      308.79      298.80     39.13 o 
   1   4  11    22805.73    23510.88    457.17 o 
   2   4  11     1288.87     1323.78     45.84 o 
   3   4  11      304.02      321.75     66.24 o 
   4   4  11     9003.53     9204.93    581.54 o 
   5   4  11     1926.63     1944.97    155.28 o 
   6   4  11     3197.21     3035.52    135.30 o 
   7   4  11     7786.27     7459.41    482.50 o 
   8   4  11     2903.59     2394.92    181.87 o 
   9   4  11     2201.12     2487.26    525.46 o 
  -9   5  11     1804.52     1585.81    252.27 o 
  -8   5  11     5086.66     5694.95    464.96 o 
  -7   5  11        2.31      122.04    336.68 o 
  -6   5  11     1839.24     1527.29    176.74 o 
  -5   5  11    34075.42    33788.32    980.35 o 
  -4   5  11    15023.23    14463.88    590.56 o 
  -3   5  11      343.33      397.50    168.16 o 
  -2   5  11    50080.33    49227.02   1076.69 o 
  -1   5  11    53199.84    54208.51   1474.63 o 
   0   5  11      641.56      734.92     70.65 o 
   1   5  11    20535.25    20920.98   1289.75 o 
   2   5  11    43214.69    43610.25    849.23 o 
   3   5  11      581.93      606.74     60.66 o 
   4   5  11        1.36       62.35     78.26 o 
   5   5  11     8289.93     8175.35    207.85 o 
   6   5  11     5288.54     5164.54    214.54 o 
   7   5  11    10022.26     9798.89    613.45 o 
   8   5  11       42.87     -206.98    206.98 o 
   9   5  11     2214.95     3197.59    640.86 o 
  -9   6  11       64.65      -11.43    230.82 o 
  -8   6  11     5754.41     6878.58    403.75 o 
  -7   6  11    37437.31    43130.63   1927.07 o 
  -6   6  11      368.41      643.13    150.47 o 
  -5   6  11      303.83      509.32    125.81 o 
  -4   6  11    37804.34    37891.66   1270.24 o 
  -3   6  11      406.18      545.52     90.96 o 
  -2   6  11     5338.39     5243.33    159.70 o 
  -1   6  11     6598.13     6549.11    167.59 o 
   0   6  11      316.95      397.11     59.59 o 
   1   6  11    48924.16    50107.41   2117.43 o 
   2   6  11      561.16      614.76    115.32 o 
   3   6  11     2384.71     2455.07    221.63 o 
   4   6  11    60348.89    62743.34   1131.57 o 
   5   6  11    14359.56    14832.27    493.70 o 
   6   6  11      236.76      197.15     96.63 o 
   7   6  11    18849.92    18955.61   1556.54 o 
   8   6  11     6084.76     5648.74   1359.03 o 
  -9   7  11     2137.80     2042.46    357.40 o 
  -8   7  11     7420.34     8315.26    858.22 o 
  -7   7  11     1789.28     2128.18    266.82 o 
  -6   7  11     4268.04     4599.69    278.32 o 
  -5   7  11    10366.14    10859.86    326.10 o 
  -4   7  11     4837.79     4673.07    198.59 o 
  -3   7  11     6624.89     6754.97    330.59 o 
  -2   7  11    19568.79    18353.84    484.01 o 
  -1   7  11    11934.43    11377.71    264.36 o 
   0   7  11    11303.72    11698.77    358.28 o 
   1   7  11    11500.72    11883.21    501.30 o 
   2   7  11    22142.09    22886.30    452.66 o 
   3   7  11     7548.14     7513.94    302.75 o 
   4   7  11     1097.68     1008.48    114.92 o 
   5   7  11    13281.10    13337.32    817.80 o 
   6   7  11     2624.36     2673.04    180.42 o 
   7   7  11     6693.24     6225.64    677.54 o 
   8   7  11     4042.76     4070.37    657.67 o 
  -9   8  11     9775.20    10535.02    859.34 o 
  -8   8  11     2941.03     3207.68    330.20 o 
  -7   8  11     1985.68     2362.79    270.75 o 
  -6   8  11     8874.46     9489.91    396.33 o 
  -5   8  11    10977.12    11299.93    476.17 o 
  -4   8  11    11580.88    11703.77    913.12 o 
  -3   8  11     2723.73     2729.22    172.89 o 
  -2   8  11     8266.68     8305.58    464.96 o 
  -1   8  11    19417.55    18542.95    376.29 o 
   0   8  11     2078.01     2145.58    133.36 o 
   1   8  11     9259.14     9257.31    236.46 o 
   2   8  11    18402.52    18634.59    437.12 o 
   3   8  11    19061.60    19808.85    428.01 o 
   4   8  11     7199.60     7295.83    219.75 o 
   5   8  11     6813.06     6643.82    291.83 o 
   6   8  11    15474.45    15514.36    985.35 o 
   7   8  11      500.64      807.10    219.04 o 
   8   8  11       11.18      161.34    541.15 o 
  -8   9  11     9892.70    10065.58    761.86 o 
  -7   9  11     3226.15     4129.76    374.21 o 
  -6   9  11    11288.19    12002.73    646.46 o 
  -5   9  11       30.86      -79.96    156.73 o 
  -4   9  11     2707.46     2528.55    463.28 o 
  -3   9  11    65066.71    63734.96   2994.24 o 
  -2   9  11     2452.94     2692.54    437.51 o 
  -1   9  11     1536.86     1503.37    124.35 o 
   0   9  11    68272.09    68558.84   3371.81 o 
   1   9  11     3383.42     3653.80    173.17 o 
   2   9  11       14.47      129.51    175.34 o 
   3   9  11    18948.22    18897.82    424.08 o 
   4   9  11     3049.49     3092.34    161.76 o 
   5   9  11    11234.65    11497.16    356.74 o 
   6   9  11      566.75      605.66    154.02 o 
   7   9  11      731.84      455.35    310.35 o 
  -7  10  11      682.06      764.11    281.22 o 
  -6  10  11    17609.03    19307.67    937.77 o 
  -5  10  11    12651.57    12979.54    774.19 o 
  -4  10  11     4602.64     4420.92    273.81 o 
  -3  10  11     3423.33     3634.89    222.33 o 
  -2  10  11    13465.09    13838.96    357.20 o 
  -1  10  11     8412.72     8497.84    487.37 o 
   0  10  11     3003.98     3103.85    201.83 o 
   1  10  11     4012.18     4062.41    208.17 o 
   2  10  11    11423.63    11857.46    399.06 o 
   3  10  11    20160.33    21345.87    883.43 o 
   4  10  11      983.93     1185.22    250.97 o 
   5  10  11     7086.44     7825.81    362.85 o 
   6  10  11    21941.40    24080.53   1119.27 o 
   7  10  11        1.42      294.66    329.39 o 
  -7  11  11      464.74      497.45    386.53 o 
  -6  11  11     2509.83     2867.08    406.70 o 
  -5  11  11     5522.32     5138.21    339.52 o 
  -4  11  11      318.62      238.29    179.45 o 
  -3  11  11    11604.47    11476.17   1393.20 o 
  -2  11  11      919.37      649.57    130.23 o 
  -1  11  11     2847.08     2647.75    199.43 o 
   0  11  11     9616.56     9684.99    358.52 o 
   1  11  11      551.13      722.81    155.39 o 
   2  11  11     4186.66     4390.34    240.39 o 
   3  11  11     5760.11     6395.24    296.04 o 
   4  11  11     1374.85     1405.67    181.97 o 
   5  11  11     6993.12     7200.74    473.92 o 
   6  11  11      749.76      345.08    386.53 o 
  -6  12  11       13.23      -75.07    253.21 o 
  -5  12  11       11.69       35.85    250.97 o 
  -4  12  11     7932.13     7661.59    481.31 o 
  -3  12  11      399.58      388.00    126.61 o 
  -2  12  11     3511.43     3891.09    263.00 o 
  -1  12  11     2852.66     3190.56    652.63 o 
   0  12  11      171.27      -54.13    143.39 o 
   1  12  11    10990.95    10884.77    433.80 o 
   2  12  11       23.42     -101.18    135.90 o 
   3  12  11      415.93      463.86    146.74 o 
   4  12  11    14471.59    15108.74    636.37 o 
   5  12  11     2893.14     2519.76    333.88 o 
  -5  13  11     7380.92     6678.64    492.97 o 
  -4  13  11     4123.48     3753.97    421.27 o 
  -3  13  11      370.31      345.94    138.07 o 
  -2  13  11    12848.19    12058.04   1167.45 o 
  -1  13  11    12272.93    12972.73    591.78 o 
   0  13  11     1098.86      977.14    333.32 o 
   1  13  11     6683.10     6182.68    371.41 o 
   2  13  11    13411.05    13592.16    619.02 o 
   3  13  11      225.82      116.33    180.75 o 
   4  13  11       34.65     -170.30    257.69 o 
  -3  14  11      291.45      260.98    215.29 o 
  -2  14  11      868.58      578.99    526.02 o 
  -1  14  11     2213.30     2070.68    295.31 o 
   0  14  11        0.76       84.87    176.93 o 
   1  14  11     4614.92     3906.18    300.15 o 
   2  14  11       88.19     -233.14    233.14 o 
   3  14  11      333.90      271.60    292.58 o 
 -10   0  12    19386.38    24462.58   1867.69 o 
  -9   0  12    10750.49    13169.06    941.13 o 
  -8   0  12        8.75      119.88    365.25 o 
  -7   0  12    18656.65    21037.55    978.10 o 
  -6   0  12    30690.54    31121.05    973.62 o 
  -5   0  12    12041.42    11424.61    363.01 o 
  -4   0  12     2809.54     2552.98    129.73 o 
  -3   0  12    28320.94    27661.66    632.61 o 
  -2   0  12    41921.80    40146.27    735.38 o 
  -1   0  12    13616.93    13488.57    266.64 o 
   0   0  12      173.82      336.24     48.25 o 
   1   0  12    70802.67    74406.94   1443.41 o 
   2   0  12   158570.84   167321.41   3230.51 o 
   3   0  12     3853.92     4501.17    155.31 o 
   4   0  12    17582.15    18968.00    441.02 o 
   5   0  12    81893.72    84897.27   1727.02 o 
   6   0  12       65.42       97.32    110.09 o 
   7   0  12      531.14      359.64    152.37 o 
   8   0  12     9199.47     9377.66    504.18 o 
   9   0  12       18.29      324.91    283.46 o 
 -10   1  12     1801.77     2020.19    403.90 o 
  -9   1  12     7308.88     8694.67    555.22 o 
  -8   1  12     3791.70     4601.82    510.34 o 
  -7   1  12    21105.41    22966.67    659.35 o 
  -6   1  12     1230.96     1351.30    102.29 o 
  -5   1  12     6179.81     5891.10    176.65 o 
  -4   1  12    60902.16    58863.88    948.45 o 
  -3   1  12     2175.89     2023.01    107.38 o 
  -2   1  12      985.36     1007.26     56.45 o 
  -1   1  12   114828.95   115875.35   1529.10 o 
   0   1  12     9534.71    10172.20    179.03 o 
   1   1  12    11282.78    11472.95    186.49 o 
   2   1  12    27222.95    28694.23    428.13 o 
   3   1  12     2976.04     3385.60    122.48 o 
   4   1  12    33347.36    35463.26    656.72 o 
   5   1  12     1414.81     1524.68     90.40 o 
   6   1  12     1693.46     1949.73    121.57 o 
   7   1  12    18876.51    18057.89    657.16 o 
   8   1  12     3453.89     2969.05    229.75 o 
   9   1  12      978.67      693.15    297.82 o 
 -10   2  12     2502.03     2823.73    402.11 o 
  -9   2  12       22.58      108.84    429.67 o 
  -8   2  12     8602.84    10580.11    574.70 o 
  -7   2  12     1679.10     1985.30    181.95 o 
  -6   2  12     2374.74     2676.12    185.42 o 
  -5   2  12    21132.19    20603.37    395.67 o 
  -4   2  12     1786.62     1686.25     86.03 o 
  -3   2  12    25125.61    23605.71    374.85 o 
  -2   2  12    17574.81    17267.61    265.19 o 
  -1   2  12      426.16      463.61     36.01 o 
   0   2  12    48069.66    51639.06    661.50 o 
   1   2  12     1469.87     1621.99     50.97 o 
   2   2  12     9790.05    10113.22    200.36 o 
   3   2  12    24713.14    25926.79    396.33 o 
   4   2  12      795.48      711.24     67.48 o 
   5   2  12    11224.89    11487.51    241.82 o 
   6   2  12    11935.82    11587.85    326.58 o 
   7   2  12     1935.99     1714.57    139.90 o 
   8   2  12     4475.14     3781.51    240.30 o 
   9   2  12      248.93      256.49    579.80 o 
 -10   3  12     1728.17     2238.84    397.00 o 
  -9   3  12     6050.79     7210.79    647.02 o 
  -8   3  12      412.80      544.66    190.13 o 
  -7   3  12        7.99      100.81    169.92 o 
  -6   3  12    31251.25    33665.83   2225.09 o 
  -5   3  12    23322.79    23127.59    510.85 o 
  -4   3  12       61.42       52.08    112.90 o 
  -3   3  12    66522.84    63358.46    948.62 o 
  -2   3  12    52522.56    52563.04    708.38 o 
  -1   3  12      758.07      795.39     77.44 o 
   0   3  12    17279.53    18455.48    252.64 o 
   1   3  12    37239.07    38106.43    702.41 o 
   2   3  12     4547.39     4741.98    132.28 o 
   3   3  12     3094.00     3104.22    145.01 o 
   4   3  12     7881.21     8293.90    215.83 o 
   5   3  12    10247.46    10191.92    327.25 o 
   6   3  12    20052.95    19806.74   1085.25 o 
   7   3  12      380.63      242.06    126.53 o 
   8   3  12     3133.41     2741.51    362.82 o 
   9   3  12    15380.94    13704.39    782.46 o 
 -10   4  12      416.89      -46.61    368.61 o 
  -9   4  12     3666.98     4245.64    553.47 o 
  -8   4  12    25194.93    28277.76    993.02 o 
  -7   4  12      914.43     1226.50    176.16 o 
  -6   4  12      982.48     1100.99    278.42 o 
  -5   4  12    24987.88    25203.14    758.16 o 
  -4   4  12       23.58       40.20     51.15 o 
  -3   4  12    14039.75    13260.65    547.73 o 
  -2   4  12     5124.07     5064.49    158.80 o 
  -1   4  12      768.06      903.27     66.63 o 
   0   4  12    76712.62    75560.59    979.50 o 
   1   4  12     8503.46     9048.76    217.67 o 
   2   4  12    12742.79    13406.33    250.01 o 
   3   4  12    65362.41    67081.42   1073.66 o 
   4   4  12    25757.45    26881.77   1278.61 o 
   5   4  12      346.22      364.35     87.62 o 
   6   4  12    14164.20    14111.31    690.03 o 
   7   4  12    10423.33     9547.01    774.50 o 
   8   4  12     1544.53     1086.01    304.14 o 
   9   4  12     1063.62     1083.42    434.71 o 
  -9   5  12     1460.50     2073.54    658.79 o 
  -8   5  12       19.55       16.70    173.89 o 
  -7   5  12      156.31       43.51    162.53 o 
  -6   5  12     9003.56     9316.74    334.61 o 
  -5   5  12    10068.21    10307.54    299.98 o 
  -4   5  12     3257.04     3119.46    200.36 o 
  -3   5  12    18375.81    17361.70    734.44 o 
  -2   5  12    12817.09    12091.94    306.45 o 
  -1   5  12      503.30      500.65     28.23 o 
   0   5  12     2890.30     3123.93    165.92 o 
   1   5  12    19619.35    20409.49    740.36 o 
   2   5  12      433.23      433.81     52.52 o 
   3   5  12     8450.25     8537.30    495.43 o 
   4   5  12     8044.96     7692.15    207.94 o 
   5   5  12     2952.28     2506.33    143.73 o 
   6   5  12     4007.39     4043.49    187.58 o 
   7   5  12      134.03       52.42    160.35 o 
   8   5  12      444.99      268.82    366.26 o 
  -9   6  12     1137.89     1551.33    292.55 o 
  -8   6  12      531.94      508.30    199.59 o 
  -7   6  12     2862.32     2749.95    240.49 o 
  -6   6  12      810.83      779.37    167.96 o 
  -5   6  12       55.30      -55.45    101.10 o 
  -4   6  12        7.08        6.50     84.64 o 
  -3   6  12     1483.33     1428.27     97.75 o 
  -2   6  12     2961.12     2764.33    143.85 o 
  -1   6  12     7021.56     6491.87    144.61 o 
   0   6  12     2557.15     2530.76     97.23 o 
   1   6  12    10484.74    10737.65    318.44 o 
   2   6  12    10699.82    11838.45    280.02 o 
   3   6  12        2.80       23.60     96.41 o 
   4   6  12     1156.90     1109.97    158.79 o 
   5   6  12     8046.62     8126.66    593.54 o 
   6   6  12      628.13      409.84    145.19 o 
   7   6  12      135.17       20.21    142.50 o 
   8   6  12     3668.65     5614.27    663.27 o 
  -9   7  12       18.23     -244.45    512.02 o 
  -8   7  12      928.65     1119.53    265.05 o 
  -7   7  12     5939.20     6347.25    834.69 o 
  -6   7  12     5914.19     6105.22    811.72 o 
  -5   7  12     5857.49     5618.33    230.29 o 
  -4   7  12    25332.05    24169.89    740.80 o 
  -3   7  12     7370.40     7487.71    590.45 o 
  -2   7  12    20564.57    20257.13   1654.82 o 
  -1   7  12    22558.17    21483.30    438.76 o 
   0   7  12     9997.45    10351.14    527.13 o 
   1   7  12      738.24      916.26    112.97 o 
   2   7  12     1282.39     1162.29     92.27 o 
   3   7  12     2267.30     2389.37    124.72 o 
   4   7  12     5881.05     6283.36    191.91 o 
   5   7  12      761.66      753.57    111.31 o 
   6   7  12     1906.48     1886.44    161.28 o 
   7   7  12     6351.55     6280.31    345.55 o 
   8   7  12     3809.23     3704.01    473.92 o 
  -8   8  12     2818.79     3184.15    456.00 o 
  -7   8  12     4382.04     4451.31    410.06 o 
  -6   8  12     3024.75     3400.38    347.32 o 
  -5   8  12     1488.85     1479.74    224.24 o 
  -4   8  12     1014.13     1192.50    443.67 o 
  -3   8  12      177.09      216.22    110.52 o 
  -2   8  12     1415.19     1386.60    132.67 o 
  -1   8  12     3581.61     3400.30    150.91 o 
   0   8  12     3080.20     3210.87    152.39 o 
   1   8  12    13226.81    13598.26    484.57 o 
   2   8  12    19388.75    20236.45    571.99 o 
   3   8  12    15072.26    15750.59    395.02 o 
   4   8  12     8104.42     8235.88    692.17 o 
   5   8  12     5691.97     5959.37    244.44 o 
   6   8  12     3880.49     3811.79    199.45 o 
   7   8  12      452.17      225.11    212.60 o 
  -8   9  12       61.52       52.66    318.19 o 
  -7   9  12        2.49      -41.45    249.85 o 
  -6   9  12      644.93      755.14    205.03 o 
  -5   9  12      470.76      295.16    155.69 o 
  -4   9  12      114.89      133.63    167.61 o 
  -3   9  12      543.20      557.95    125.32 o 
  -2   9  12     1721.64     1459.57    153.45 o 
  -1   9  12      241.75      324.56     92.99 o 
   0   9  12      889.24      873.81    224.64 o 
   1   9  12      484.50      541.07    108.83 o 
   2   9  12       12.15      231.90    131.19 o 
   3   9  12      131.28      180.10    117.04 o 
   4   9  12        2.24      -87.65    117.60 o 
   5   9  12      939.73      963.77    155.22 o 
   6   9  12      432.85      235.04    155.66 o 
   7   9  12        0.33     -231.92    296.90 o 
  -7  10  12     2372.02     2832.34    361.89 o 
  -6  10  12     1382.50     1273.88    322.67 o 
  -5  10  12       25.11       68.80    214.55 o 
  -4  10  12      269.54       93.94    191.40 o 
  -3  10  12      459.10      239.31    130.42 o 
  -2  10  12     1860.53     1703.88    146.13 o 
  -1  10  12     5952.29     6217.86    307.68 o 
   0  10  12       13.90      202.62    149.60 o 
   1  10  12     4452.95     4422.06    240.69 o 
   2  10  12     5711.03     5498.47    250.97 o 
   3  10  12      967.14     1068.75    178.70 o 
   4  10  12     3751.30     3885.28    245.37 o 
   5  10  12     4358.66     3916.46    266.86 o 
   6  10  12      768.33      423.51    212.87 o 
  -7  11  12     5776.62     6034.42    552.35 o 
  -6  11  12     1285.06     1459.87    296.90 o 
  -5  11  12     3601.81     4073.97    437.51 o 
  -4  11  12    22381.14    23531.16   1727.64 o 
  -3  11  12     5156.84     4952.75   1185.37 o 
  -2  11  12     6126.37     6432.97    256.02 o 
  -1  11  12    15935.25    15355.24    542.67 o 
   0  11  12     5640.77     5352.93    283.31 o 
   1  11  12       10.75      135.96    137.16 o 
   2  11  12     2535.55     2554.20    197.65 o 
   3  11  12      388.09      404.03    140.05 o 
   4  11  12     4796.67     4768.30    277.10 o 
   5  11  12       55.50       94.24    171.48 o 
   6  11  12      759.80      736.10    354.04 o 
  -6  12  12     3912.20     4086.06    423.51 o 
  -5  12  12      324.89      668.87    312.59 o 
  -4  12  12      630.02      571.49    676.72 o 
  -3  12  12     2159.40     2345.55    234.16 o 
  -2  12  12     2629.56     2657.04    230.04 o 
  -1  12  12     3102.50     2793.03    244.99 o 
   0  12  12      399.03      493.14    162.30 o 
   1  12  12    10653.54    10430.53    625.18 o 
   2  12  12     9767.81     9871.93    615.65 o 
   3  12  12      109.40       46.74    188.19 o 
   4  12  12     3769.31     3452.88    272.08 o 
   5  12  12     6445.47     7531.26    774.19 o 
  -5  13  12      626.72      775.31    364.13 o 
  -4  13  12     3475.72     3673.61    316.79 o 
  -3  13  12     2206.71     1440.63    227.46 o 
  -2  13  12      740.83      737.14    223.98 o 
  -1  13  12     3527.76     3868.01    315.44 o 
   0  13  12      133.66      260.60    177.80 o 
   1  13  12     4038.90     4254.73    712.01 o 
   2  13  12     2345.25     2161.21    238.26 o 
   3  13  12      694.39     1026.47    215.49 o 
   4  13  12     3705.78     3708.49    573.64 o 
  -3  14  12     3246.31     3246.90    371.35 o 
  -2  14  12     1358.63     1397.13    383.17 o 
  -1  14  12      365.67      633.40    277.40 o 
   0  14  12    14118.44    13050.22    709.47 o 
   1  14  12      255.72      569.22    231.42 o 
   2  14  12       12.35       75.91    299.54 o 
 -10   1  13        4.00     -372.03    372.03 o 
  -9   1  13     2750.83     3316.08    402.78 o 
  -8   1  13     6790.03     8429.78    729.93 o 
  -7   1  13     3281.00     3413.30    292.03 o 
  -6   1  13     7639.80     7917.72    305.87 o 
  -5   1  13    22126.75    21576.64    662.35 o 
  -4   1  13    10414.95     9947.10    212.25 o 
  -3   1  13     5867.78     5503.46    221.39 o 
  -2   1  13    13894.41    13323.39    208.75 o 
  -1   1  13     2627.20     2407.62     68.98 o 
   0   1  13      486.48      558.82     43.43 o 
   1   1  13       11.53       78.93     45.44 o 
   2   1  13       36.83       26.36     38.16 o 
   3   1  13     5268.78     5777.76    132.85 o 
   4   1  13     3389.34     3626.55    265.37 o 
   5   1  13      595.48      475.19     80.01 o 
   6   1  13     9006.26     8859.95    254.74 o 
   7   1  13     3114.48     3263.12    230.15 o 
   8   1  13     3247.04     3213.37    323.23 o 
   9   1  13     3933.51     4186.15    431.23 o 
 -10   2  13     6738.98     8582.19   1193.21 o 
  -9   2  13     1233.64     1835.82    316.02 o 
  -8   2  13     7854.69     9274.02    483.93 o 
  -7   2  13     7491.03     7718.00    339.71 o 
  -6   2  13      748.03      870.04    170.86 o 
  -5   2  13      281.18      384.04     76.01 o 
  -4   2  13        0.96       72.41     49.74 o 
  -3   2  13    15079.60    14373.38    365.47 o 
  -2   2  13    33697.35    33410.21    474.51 o 
  -1   2  13    13056.00    14212.49    213.95 o 
   0   2  13    58630.25    64846.89    932.03 o 
   1   2  13    55767.75    58331.42    832.72 o 
   2   2  13     6365.80     6951.44    136.31 o 
   3   2  13    19150.22    20071.19    316.40 o 
   4   2  13    21348.43    22539.26    366.42 o 
   5   2  13     2728.75     2926.24    118.68 o 
   6   2  13      277.31      414.20     87.17 o 
   7   2  13     3323.72     3194.04    269.84 o 
   8   2  13        8.23     -208.45    334.44 o 
   9   2  13     2480.55     2301.22    419.31 o 
 -10   3  13      640.00      528.23    413.14 o 
  -9   3  13     2012.64     2658.14    411.18 o 
  -8   3  13     6112.41     7582.67    462.80 o 
  -7   3  13      915.21      939.16    185.78 o 
  -6   3  13      696.30      698.80    153.03 o 
  -5   3  13    30333.12    30627.98    775.05 o 
  -4   3  13     3739.72     3706.78    219.31 o 
  -3   3  13       24.35       60.36     50.98 o 
  -2   3  13    35476.95    35742.88    506.89 o 
  -1   3  13      334.53      325.60     37.46 o 
   0   3  13     1733.49     1847.32     65.55 o 
   1   3  13     2644.86     2717.84    137.13 o 
   2   3  13      539.53      559.52     49.88 o 
   3   3  13    15478.14    16153.35    279.37 o 
   4   3  13      132.23      168.82     59.71 o 
   5   3  13      610.17      603.11     86.44 o 
   6   3  13    14707.47    15073.34    612.84 o 
   7   3  13     2244.09     2244.97    156.80 o 
   8   3  13       81.41      470.05    188.72 o 
  -9   4  13     6358.70     7716.53    553.31 o 
  -8   4  13      828.26     1048.09    294.66 o 
  -7   4  13     3073.62     3178.52    425.19 o 
  -6   4  13     9061.94     9125.56    652.63 o 
  -5   4  13        1.49       32.74    105.39 o 
  -4   4  13    15049.48    14381.96    795.29 o 
  -3   4  13     1155.59     1174.05     73.45 o 
  -2   4  13     1129.51     1150.82     54.37 o 
  -1   4  13    22494.26    22041.48    855.31 o 
   0   4  13      424.06      472.13     32.31 o 
   1   4  13     4295.06     4424.17     93.58 o 
   2   4  13    25554.65    26235.76    405.08 o 
   3   4  13      764.05      676.51     66.37 o 
   4   4  13     2651.18     2594.36    105.32 o 
   5   4  13     6104.15     6466.36    180.91 o 
   6   4  13     1723.84     1628.27    262.15 o 
   7   4  13     5028.80     4698.41    235.65 o 
   8   4  13       88.72      -28.56    225.92 o 
  -9   5  13     1284.32     1609.82    395.42 o 
  -8   5  13        3.87      145.48    202.36 o 
  -7   5  13    23170.88    25730.30    833.57 o 
  -6   5  13    26509.97    27830.80    751.19 o 
  -5   5  13      196.17      208.09    109.80 o 
  -4   5  13    27147.41    27185.43    896.47 o 
  -3   5  13    46398.03    43236.64   1204.00 o 
  -2   5  13      240.93      344.26     44.21 o 
  -1   5  13     3877.86     4094.70     84.95 o 
   0   5  13    25244.88    24558.27   1015.21 o 
   1   5  13     3633.68     3786.74    191.79 o 
   2   5  13    10635.68    11348.86    256.52 o 
   3   5  13     9075.63     9688.88    285.94 o 
   4   5  13    11030.83    12074.35    296.85 o 
   5   5  13    21878.93    22670.40    684.60 o 
   6   5  13       12.89       15.39    131.62 o 
   7   5  13     4716.89     4635.01    395.86 o 
   8   5  13    18502.11    20514.67   1041.08 o 
  -9   6  13    17188.21    19917.10    938.61 o 
  -8   6  13      393.44       37.23    193.68 o 
  -7   6  13      257.02      360.30    160.13 o 
  -6   6  13    15808.79    17586.28    594.64 o 
  -5   6  13      449.74      399.97    112.96 o 
  -4   6  13    25017.38    25655.66   1255.13 o 
  -3   6  13      692.86      550.51     86.31 o 
  -2   6  13     2681.62     2469.96    142.63 o 
  -1   6  13    78646.43    79114.86   1271.30 o 
   0   6  13     9775.27    10267.04    306.28 o 
   1   6  13     2601.80     2764.43    217.44 o 
   2   6  13    65783.81    70238.64   1312.81 o 
   3   6  13    16076.56    17408.59    388.75 o 
   4   6  13      958.36     1130.36    104.07 o 
   5   6  13    14270.95    14005.80    731.01 o 
   6   6  13     7177.09     7237.74    278.86 o 
   7   6  13     3784.04     3550.55    222.36 o 
   8   6  13      286.64      301.38    335.00 o 
  -9   7  13      141.13      106.44    342.84 o 
  -8   7  13     3900.10     4905.06    444.79 o 
  -7   7  13    10079.69    11702.47    620.70 o 
  -6   7  13     4472.12     4019.96    286.82 o 
  -5   7  13     7070.79     6992.79    331.47 o 
  -4   7  13     8534.82     8406.31    667.19 o 
  -3   7  13    14138.61    13463.86    868.30 o 
  -2   7  13     4879.47     5117.27    550.67 o 
  -1   7  13      141.91      227.32     79.91 o 
   0   7  13    21441.57    21191.43    783.61 o 
   1   7  13    10314.69    10612.19    401.89 o 
   2   7  13     4169.20     4867.32    157.73 o 
   3   7  13    10719.37    10991.58    410.51 o 
   4   7  13     3265.68     3167.08    181.75 o 
   5   7  13     7664.79     7718.04    462.48 o 
   6   7  13     2435.02     2272.95    253.59 o 
   7   7  13       54.46      -23.64    138.81 o 
  -8   8  13     4092.07     4542.06    444.79 o 
  -7   8  13     5587.40     6068.03    447.04 o 
  -6   8  13     6158.74     6781.72    443.67 o 
  -5   8  13       13.48      368.03    462.72 o 
  -4   8  13     6729.10     6745.24    880.63 o 
  -3   8  13    19696.66    19964.11   1528.21 o 
  -2   8  13     8625.66     8820.21    607.81 o 
  -1   8  13     5312.07     5005.92    353.48 o 
   0   8  13    13113.18    13174.33    363.86 o 
   1   8  13    19208.24    19250.65    582.04 o 
   2   8  13      212.58      352.91    116.89 o 
   3   8  13      821.64      858.00    110.22 o 
   4   8  13    27664.47    28159.52    828.50 o 
   5   8  13     1451.15     1561.38    138.54 o 
   6   8  13      393.61      354.32    159.59 o 
   7   8  13     9563.00     9759.71    841.41 o 
  -8   9  13    16344.40    19740.14   1109.19 o 
  -7   9  13        7.68       69.46    340.60 o 
  -6   9  13     5504.77     5787.93    472.80 o 
  -5   9  13    40235.12    43377.16   2697.34 o 
  -4   9  13     2513.59     2831.92    236.37 o 
  -3   9  13      300.61      237.81    131.82 o 
  -2   9  13    30455.64    29843.85    834.69 o 
  -1   9  13     5930.74     6009.41    663.27 o 
   0   9  13     9512.88     9133.67    796.04 o 
   1   9  13     6090.76     6340.14    240.69 o 
   2   9  13     1090.69     1178.06    142.91 o 
   3   9  13    17367.01    18484.22    610.23 o 
   4   9  13      279.56      186.38    124.90 o 
   5   9  13       54.03      136.06    204.47 o 
   6   9  13    19051.37    19126.22    793.30 o 
  -7  10  13     6924.20     8169.88    624.06 o 
  -6  10  13     3492.65     3184.15    354.04 o 
  -5  10  13        1.36       95.32    179.74 o 
  -4  10  13     8066.23     8822.04    903.59 o 
  -3  10  13    14316.35    14361.49    562.55 o 
  -2  10  13    16359.94    16084.55    477.81 o 
  -1  10  13      600.98      664.73    141.56 o 
   0  10  13    10469.54    10377.44    408.01 o 
   1  10  13    21366.62    21642.20    678.86 o 
   2  10  13      118.42      109.18    138.37 o 
   3  10  13     1851.03     2069.07    477.29 o 
   4  10  13    19017.99    20680.75    673.24 o 
   5  10  13      569.91      456.55    160.31 o 
   6  10  13      278.17      131.09    439.19 o 
  -6  11  13      355.28      245.37    333.88 o 
  -5  11  13     8498.76     8763.49    542.43 o 
  -4  11  13      394.93      668.56    249.21 o 
  -3  11  13     4731.55     4957.04    484.01 o 
  -2  11  13     5291.70     5096.54    243.02 o 
  -1  11  13      498.88      497.26    402.78 o 
   0  11  13     6735.32     6873.20    304.54 o 
   1  11  13     1337.59      985.72    154.09 o 
   2  11  13      965.01     1049.65    157.51 o 
   3  11  13     6122.09     6520.07    324.26 o 
   4  11  13      890.53      911.36    189.25 o 
   5  11  13     3344.40     3273.44    289.71 o 
  -5  12  13      308.91      264.41    290.18 o 
  -4  12  13     5167.77     4824.08    393.08 o 
  -3  12  13      188.86      345.63    171.98 o 
  -2  12  13      139.28      149.77    556.27 o 
  -1  12  13    12117.36    12289.71    564.92 o 
   0  12  13     1904.33     1644.14    376.45 o 
   1  12  13       45.77       94.67    187.66 o 
   2  12  13    15600.36    16380.41    649.21 o 
   3  12  13     3299.22     3477.48    285.14 o 
   4  12  13      305.59      170.69    427.99 o 
  -4  13  13     7519.30     7131.65    436.58 o 
  -3  13  13     8355.41     7952.80    625.18 o 
  -2  13  13       24.89     -171.98    171.98 o 
  -1  13  13     1599.78     1682.44    384.29 o 
   0  13  13     4301.81     3804.21    294.58 o 
   1  13  13      375.49      426.28    172.33 o 
   2  13  13     1554.68     1499.78    236.96 o 
   3  13  13      296.95      357.67    316.51 o 
  -2  14  13      115.16      -24.93    311.00 o 
  -1  14  13     5452.60     5507.13    450.12 o 
   0  14  13     1512.93      775.82    303.07 o 
   1  14  13       41.99      490.57    235.90 o 
 -10   0  14      793.30     1513.65    650.95 o 
  -9   0  14     5717.20     7609.68    861.58 o 
  -8   0  14     8821.58    11370.83    944.49 o 
  -7   0  14     7291.75     7492.04    656.55 o 
  -6   0  14     2165.34     1996.53    185.98 o 
  -5   0  14     1994.85     2014.49    147.23 o 
  -4   0  14    37127.80    35392.39   1410.57 o 
  -3   0  14    46347.55    46330.01   1569.11 o 
  -2   0  14      446.24      408.15     90.75 o 
  -1   0  14    49536.22    51055.43   2973.52 o 
   0   0  14   133989.97   137358.78   5938.06 o 
   1   0  14      388.30      420.88     62.12 o 
   2   0  14     8491.33     9170.64    240.41 o 
   3   0  14    56000.18    58743.59   1225.96 o 
   4   0  14      618.74      546.36    156.85 o 
   5   0  14     4363.47     4425.55    173.88 o 
   6   0  14     9431.58    10396.96    375.43 o 
   7   0  14      559.98      461.60    172.54 o 
   8   0  14    11213.97    11877.25    894.07 o 
 -10   1  14     1289.94     1939.39    766.91 o 
  -9   1  14    15962.51    21296.75   1191.85 o 
  -8   1  14      571.51      587.29    253.95 o 
  -7   1  14       54.70      300.18    224.05 o 
  -6   1  14    41697.50    41668.59   3701.77 o 
  -5   1  14      155.44      331.43    293.34 o 
  -4   1  14       67.43       58.24     58.05 o 
  -3   1  14    35567.52    33746.44    549.34 o 
  -2   1  14     4335.04     4265.84    192.44 o 
  -1   1  14    14320.79    14458.44    241.73 o 
   0   1  14     6762.65     6936.12    215.99 o 
   1   1  14    11181.40    12003.38    274.78 o 
   2   1  14    53477.42    56012.52    815.32 o 
   3   1  14     2157.36     2523.89    176.82 o 
   4   1  14      651.39      721.56     71.72 o 
   5   1  14    26154.19    28081.01    612.54 o 
   6   1  14    12219.48    12203.59    302.25 o 
   7   1  14      682.22      574.98    126.32 o 
   8   1  14     5365.31     5063.70    400.87 o 
  -9   2  14      254.82      345.17    261.96 o 
  -8   2  14     3895.89     4068.89    978.10 o 
  -7   2  14     7497.95     7429.83    433.03 o 
  -6   2  14       41.48      157.01    151.25 o 
  -5   2  14    12248.41    11644.95    256.19 o 
  -4   2  14     3521.66     3456.03    115.89 o 
  -3   2  14      931.27      808.90     67.76 o 
  -2   2  14    30687.97    29834.67    431.14 o 
  -1   2  14     1245.08     1202.59     68.51 o 
   0   2  14     8829.64     9523.74    214.11 o 
   1   2  14    18426.15    19448.27    305.24 o 
   2   2  14     2837.70     2921.93     88.06 o 
   3   2  14    13473.39    14339.55    254.36 o 
   4   2  14     5147.31     5593.60    173.03 o 
   5   2  14     8973.20     8983.00    295.45 o 
   6   2  14    10628.58    11173.62    311.67 o 
   7   2  14       20.24      -47.05    128.28 o 
   8   2  14     5791.26     5240.90    658.23 o 
  -9   3  14        0.95       81.12    349.66 o 
  -8   3  14    18068.33    20851.96    961.93 o 
  -7   3  14    14497.23    15862.95    582.08 o 
  -6   3  14       25.49       24.36    108.93 o 
  -5   3  14    18656.03    18743.48    710.78 o 
  -4   3  14    29062.57    27708.22    481.40 o 
  -3   3  14      895.84      835.73     57.77 o 
  -2   3  14     1321.53     1339.28     58.74 o 
  -1   3  14    27953.83    28294.46    435.98 o 
   0   3  14     7500.05     7495.84    154.44 o 
   1   3  14    13013.11    13946.21    229.76 o 
   2   3  14     6061.71     6605.78    199.72 o 
   3   3  14     8023.85     8602.95    168.46 o 
   4   3  14    40086.06    41442.38    667.00 o 
   5   3  14       77.76       98.13     89.66 o 
   6   3  14     2873.77     2863.03    145.62 o 
   7   3  14    26881.20    26543.28   2009.87 o 
   8   3  14     1902.93     1198.95    315.24 o 
  -9   4  14      446.26     1103.00    346.99 o 
  -8   4  14      568.39      514.97    279.54 o 
  -7   4  14     5658.86     5812.01    457.68 o 
  -6   4  14     1137.77     1410.37    152.56 o 
  -5   4  14    25255.22    25946.37   1253.94 o 
  -4   4  14     1773.26     1939.90    124.60 o 
  -3   4  14     5812.41     5670.54    140.94 o 
  -2   4  14    65414.26    67192.87   1027.12 o 
  -1   4  14    19472.57    20410.58    309.65 o 
   0   4  14     3088.71     3168.54    108.37 o 
   1   4  14    54396.29    55827.07    852.56 o 
   2   4  14    20847.72    21614.23    349.00 o 
   3   4  14     3805.89     3851.65    116.31 o 
   4   4  14    12102.07    12234.91    548.69 o 
   5   4  14     5835.73     6194.18    229.70 o 
   6   4  14     4420.64     4516.92    207.29 o 
   7   4  14      793.85      673.27    152.25 o 
   8   4  14      221.31      422.33    275.06 o 
  -9   5  14      438.27      644.72    282.51 o 
  -8   5  14     5970.84     6325.69    407.26 o 
  -7   5  14     4990.13     5045.30    300.47 o 
  -6   5  14      527.14      477.12    141.67 o 
  -5   5  14     3460.91     3673.84    220.53 o 
  -4   5  14    13692.72    13782.29    340.61 o 
  -3   5  14     1846.38     1682.36     79.16 o 
  -2   5  14       46.64       94.36     61.94 o 
  -1   5  14     8805.66     8972.26    184.03 o 
   0   5  14     6021.14     6605.60    145.14 o 
   1   5  14     2992.90     3008.88    205.60 o 
   2   5  14     2935.54     3148.00    120.70 o 
   3   5  14     2613.33     2637.46    129.04 o 
   4   5  14    15034.02    15415.72    354.05 o 
   5   5  14        9.24      152.88    101.26 o 
   6   5  14       52.04      112.66    259.74 o 
   7   5  14     9520.75     9458.20    878.35 o 
   8   5  14      138.15      -62.40    260.32 o 
  -9   6  14      129.70     -167.05    394.38 o 
  -8   6  14     1499.01     1618.17    275.02 o 
  -7   6  14     2592.38     2556.45    228.71 o 
  -6   6  14      659.69      754.52    171.85 o 
  -5   6  14     2074.47     1981.72    169.40 o 
  -4   6  14     9260.36     8525.48    378.33 o 
  -3   6  14     3090.04     2994.24    298.02 o 
  -2   6  14       14.15      157.12    109.84 o 
  -1   6  14     4395.28     4004.42    120.52 o 
   0   6  14    12727.34    12756.80    606.86 o 
   1   6  14      213.65      185.16     91.04 o 
   2   6  14      583.87      774.97    150.71 o 
   3   6  14    13769.15    14451.29    396.50 o 
   4   6  14      339.57      396.74    127.32 o 
   5   6  14      268.52      419.45    139.36 o 
   6   6  14      241.83      442.78    193.62 o 
   7   6  14       51.17       55.20    187.80 o 
  -8   7  14     2757.08     3213.28    421.27 o 
  -7   7  14     5037.15     5917.90    460.48 o 
  -6   7  14    13113.80    14230.54   1199.38 o 
  -5   7  14     5959.31     6297.69    327.45 o 
  -4   7  14     2152.06     2077.07    192.71 o 
  -3   7  14     9685.75     9408.75   1034.68 o 
  -2   7  14     1903.58     1755.59    403.90 o 
  -1   7  14      497.28      475.41    112.04 o 
   0   7  14      839.42      988.82    104.60 o 
   1   7  14      119.33       85.30     62.98 o 
   2   7  14    12811.07    13882.50    341.18 o 
   3   7  14     4895.49     5179.69    338.58 o 
   4   7  14     4949.50     5178.21    202.55 o 
   5   7  14    11390.73    10961.61    398.96 o 
   6   7  14     9602.10     9159.64    798.20 o 
   7   7  14     2382.26     2245.31    254.57 o 
  -8   8  14      694.13      878.39    321.55 o 
  -7   8  14      133.17      150.13    248.73 o 
  -6   8  14      749.04      922.25    694.08 o 
  -5   8  14      826.00     1063.73    218.11 o 
  -4   8  14     4919.12     4746.63    444.79 o 
  -3   8  14     7328.68     7563.25    381.49 o 
  -2   8  14     8315.42     8109.08    554.59 o 
  -1   8  14    13250.75    13244.87    666.63 o 
   0   8  14    13093.81    12875.79    357.85 o 
   1   8  14     7078.40     6720.41    242.80 o 
   2   8  14     5072.60     5027.34    209.65 o 
   3   8  14     6229.59     6454.02    282.93 o 
   4   8  14      393.25      284.00    102.21 o 
   5   8  14       81.43       60.34    120.19 o 
   6   8  14        5.39       14.38    134.81 o 
   7   8  14      258.77      411.18    314.83 o 
  -7   9  14      216.78      163.58    291.30 o 
  -6   9  14      222.09     -214.35    326.03 o 
  -5   9  14       98.98     -108.62    201.86 o 
  -4   9  14      509.16      622.14    162.57 o 
  -3   9  14       43.83       19.71    177.58 o 
  -2   9  14      104.33      231.80    136.69 o 
  -1   9  14      943.01      984.45    260.49 o 
   0   9  14       39.07     -119.34    119.34 o 
   1   9  14        4.17     -136.13    136.13 o 
   2   9  14       83.39      140.94    118.72 o 
   3   9  14      236.42      383.30    130.21 o 
   4   9  14      300.67      178.32    146.37 o 
   5   9  14       77.30      -98.00    166.87 o 
   6   9  14      386.24      208.12    272.77 o 
  -7  10  14      614.21      646.46    321.55 o 
  -6  10  14      644.23      873.90    319.31 o 
  -5  10  14        2.62      -24.32    206.02 o 
  -4  10  14     4618.41     4460.67    284.32 o 
  -3  10  14     3119.18     2990.25    228.33 o 
  -2  10  14     2101.21     1851.37    185.41 o 
  -1  10  14     3264.17     3180.61    266.09 o 
   0  10  14     8322.88     8427.51    324.03 o 
   1  10  14      538.73      492.71    155.17 o 
   2  10  14     1779.28     1268.42    186.17 o 
   3  10  14     3579.93     3834.01    237.51 o 
   4  10  14        6.72      147.28    181.16 o 
   5  10  14       74.79      230.24    239.12 o 
   6  10  14       90.04      627.42    464.96 o 
  -6  11  14     9840.89    10296.38    703.60 o 
  -5  11  14     3771.43     4084.94    417.91 o 
  -4  11  14      271.52      354.17    209.60 o 
  -3  11  14     8773.93     8253.65    346.32 o 
  -2  11  14     1407.65     1327.08    163.74 o 
  -1  11  14     1109.44      996.62    183.73 o 
   0  11  14      923.20      671.19    192.96 o 
   1  11  14      148.89       96.27    133.01 o 
   2  11  14     5775.03     5666.72    294.77 o 
   3  11  14     3497.43     3366.88    408.94 o 
   4  11  14     1023.39      963.26    239.76 o 
   5  11  14     9480.35     9840.64    621.94 o 
  -5  12  14      690.91      327.15    301.38 o 
  -4  12  14     4871.32     4845.68    449.28 o 
  -3  12  14     4441.90     3827.79    261.63 o 
  -2  12  14      132.39      106.64    185.20 o 
  -1  12  14     5087.40     5041.16    342.34 o 
   0  12  14    10398.03    10693.78    643.10 o 
   1  12  14        4.90      201.68    202.58 o 
   2  12  14     1146.01     1069.67    645.34 o 
   3  12  14     9491.46     8824.82    453.28 o 
   4  12  14      204.20       75.59    239.89 o 
  -4  13  14     2294.69     2274.85    304.85 o 
  -3  13  14     2450.58     2667.51    318.49 o 
  -2  13  14       15.56      -25.42    211.84 o 
  -1  13  14     2907.46     2409.29    293.46 o 
   0  13  14     2632.62     2262.61    959.05 o 
   1  13  14      674.96      652.10    216.77 o 
   2  13  14     3741.88     2832.04    344.23 o 
  -9   1  15     2729.77     2512.67    521.54 o 
  -8   1  15     4629.67     5450.08    832.45 o 
  -7   1  15     7616.09     7955.08    536.11 o 
  -6   1  15     4629.22     4693.51    235.15 o 
  -5   1  15     2807.84     2654.96    133.52 o 
  -4   1  15     5663.08     5394.06    145.43 o 
  -3   1  15     3649.67     3496.33    148.45 o 
  -2   1  15     3889.32     4008.82    103.75 o 
  -1   1  15      411.77      532.33     86.03 o 
   0   1  15     3858.27     4143.27    101.80 o 
   1   1  15    19093.85    20026.48    323.62 o 
   2   1  15     6129.30     6458.95    140.58 o 
   3   1  15     6707.12     6938.58    151.69 o 
   4   1  15    12222.39    12986.10    285.49 o 
   5   1  15    11106.83    12139.88    500.02 o 
   6   1  15     2437.50     2668.80    215.88 o 
   7   1  15     2653.28     2617.94    183.63 o 
   8   1  15     1940.41     1833.86    336.70 o 
  -9   2  15      258.57     -171.83    340.66 o 
  -8   2  15     2257.79     2880.75    361.33 o 
  -7   2  15     3143.76     3270.01    237.47 o 
  -6   2  15      622.04      597.73    153.49 o 
  -5   2  15    21448.94    22287.06    954.31 o 
  -4   2  15    37465.61    36441.02    825.71 o 
  -3   2  15     7118.78     6739.22    247.42 o 
  -2   2  15    34342.73    33725.81    508.77 o 
  -1   2  15    31353.16    30933.54    452.56 o 
   0   2  15     9909.27    10199.60    179.30 o 
   1   2  15     1607.90     1648.48     67.28 o 
   2   2  15    14351.76    15322.20    335.23 o 
   3   2  15      157.53       99.12     58.50 o 
   4   2  15     1391.80     1458.97     88.38 o 
   5   2  15     1530.02     1613.03    150.88 o 
   6   2  15     3249.10     2823.75    196.39 o 
   7   2  15     5402.40     5299.31    315.87 o 
   8   2  15     3442.75     2481.66    489.61 o 
  -9   3  15       11.79      -43.61    279.33 o 
  -8   3  15      884.08     1062.65    256.99 o 
  -7   3  15    14036.07    14852.45    561.57 o 
  -6   3  15      390.40      485.25    144.57 o 
  -5   3  15      118.32       67.33    127.79 o 
  -4   3  15     7426.42     7458.10    230.28 o 
  -3   3  15     5879.46     5577.89    175.95 o 
  -2   3  15    10772.69    11022.06    213.40 o 
  -1   3  15       69.76      110.82     37.49 o 
   0   3  15       26.96       52.24     42.52 o 
   1   3  15    22474.53    23233.92    650.90 o 
   2   3  15      977.82      906.60     80.96 o 
   3   3  15      113.68      236.35     79.73 o 
   4   3  15    10533.78    10913.26    232.07 o 
   5   3  15     8578.01     9037.62    262.84 o 
   6   3  15       73.00      102.46    109.69 o 
   7   3  15     3659.26     3358.68    231.92 o 
   8   3  15     3700.76     3702.71    406.71 o 
  -9   4  15     1575.76     1438.24    484.01 o 
  -8   4  15     1637.01     1753.24    354.86 o 
  -7   4  15        1.67       73.22    142.98 o 
  -6   4  15    14028.88    14407.09    644.88 o 
  -5   4  15      723.73      661.78    160.91 o 
  -4   4  15      899.11      925.92    122.66 o 
  -3   4  15    19138.74    18795.71    520.56 o 
  -2   4  15       38.01      -21.08     52.80 o 
  -1   4  15     1016.70     1058.47     47.85 o 
   0   4  15    10403.80    10938.67    350.43 o 
   1   4  15     4802.32     4827.94    193.14 o 
   2   4  15     6810.88     6917.62    303.47 o 
   3   4  15     2444.23     2583.48    114.45 o 
   4   4  15     3132.63     3109.73    143.31 o 
   5   4  15    10369.86    10881.08    480.85 o 
   6   4  15       97.28      135.16    128.91 o 
   7   4  15      722.68      977.67    211.39 o 
   8   4  15     1503.86     1528.36    363.15 o 
  -9   5  15    11101.20    12671.39    850.38 o 
  -8   5  15    12242.46    14417.85    670.68 o 
  -7   5  15      336.94      357.55    193.61 o 
  -6   5  15    10880.19    10643.67    378.54 o 
  -5   5  15    24390.19    25787.73    643.23 o 
  -4   5  15      900.50      866.38    132.38 o 
  -3   5  15      384.16      327.68     67.80 o 
  -2   5  15    17137.86    16518.98    455.37 o 
  -1   5  15     6880.11     6577.62    164.56 o 
   0   5  15    21568.72    22061.57    617.26 o 
   1   5  15      305.47      293.29     68.72 o 
   2   5  15    14346.53    15221.30    566.64 o 
   3   5  15    34771.33    38524.80   1087.26 o 
   4   5  15     2276.32     2476.44    216.63 o 
   5   5  15     2614.12     2262.29    166.64 o 
   6   5  15    20241.09    20841.61    939.03 o 
   7   5  15     1044.05     1294.72    176.26 o 
  -8   6  15     2884.77     2826.74    335.00 o 
  -7   6  15      752.21      687.92    217.36 o 
  -6   6  15    24465.04    26336.52    894.84 o 
  -5   6  15      233.71      501.86    147.78 o 
  -4   6  15      920.83      838.65    155.23 o 
  -3   6  15    57785.15    53416.80   1413.93 o 
  -2   6  15    14702.49    13366.25    463.84 o 
  -1   6  15      132.55      118.26     92.27 o 
   0   6  15    29952.98    30825.42   1448.17 o 
   1   6  15    13829.22    14492.59    599.64 o 
   2   6  15     4935.21     4999.56    188.46 o 
   3   6  15     3884.78     4086.04    179.04 o 
   4   6  15     4895.36     5273.57    208.91 o 
   5   6  15     9044.17     9614.55    325.28 o 
   6   6  15     1004.89     1192.09    260.91 o 
   7   6  15      443.12      318.56    387.65 o 
  -8   7  15     3769.96     4157.77    415.66 o 
  -7   7  15     2877.84     3328.68    379.81 o 
  -6   7  15     2016.19     2458.22    282.90 o 
  -5   7  15    12597.27    13763.25    532.11 o 
  -4   7  15     6395.94     6322.41    477.29 o 
  -3   7  15       12.24      -14.84    152.81 o 
  -2   7  15    15069.80    15673.31   1844.16 o 
  -1   7  15     5326.62     4787.90    173.41 o 
   0   7  15    15864.09    15356.96    483.45 o 
   1   7  15     7126.00     7569.72    256.51 o 
   2   7  15      825.20      851.93    169.90 o 
   3   7  15    20923.61    21871.40    574.10 o 
   4   7  15     2611.79     2703.08    151.68 o 
   5   7  15       80.30      125.25    120.45 o 
   6   7  15    12893.57    13888.59   1050.30 o 
   7   7  15       59.57       54.56    336.68 o 
  -8   8  15     5561.69     6061.31    526.58 o 
  -7   8  15      660.45     1211.14    293.54 o 
  -6   8  15     1785.84     1624.42    647.59 o 
  -5   8  15     7364.59     7766.34    400.54 o 
  -4   8  15    12498.33    13008.81    927.12 o 
  -3   8  15     4980.66     5214.05    281.26 o 
  -2   8  15     3008.28     2871.16    154.44 o 
  -1   8  15    33305.26    31102.05    795.43 o 
   0   8  15     4548.65     4480.47    204.31 o 
   1   8  15        1.18       10.22     99.40 o 
   2   8  15    18878.19    20294.43    837.49 o 
   3   8  15      992.12      896.37    154.10 o 
   4   8  15     3807.64     3669.90    370.29 o 
   5   8  15     3876.38     4033.39    279.21 o 
   6   8  15      125.66       54.92    378.13 o 
  -7   9  15    22712.15    27802.46   1469.95 o 
  -6   9  15     2825.56     2756.80    598.85 o 
  -5   9  15     1281.83     1545.40    313.15 o 
  -4   9  15    16642.75    16807.37   1141.68 o 
  -3   9  15     2051.08     1911.54    276.74 o 
  -2   9  15    14300.27    13010.47    430.06 o 
  -1   9  15       92.47      130.57    147.67 o 
   0   9  15     1354.69     1125.75    137.40 o 
   1   9  15    30058.55    30802.59    928.02 o 
   2   9  15    10391.75    10716.72    436.39 o 
   3   9  15       10.10      187.78    142.87 o 
   4   9  15    23408.56    25211.73    804.48 o 
   5   9  15     9788.73    10031.95    463.15 o 
   6   9  15      277.41      378.41    581.48 o 
  -6  10  15     1317.98     1424.01    278.98 o 
  -5  10  15    10146.49    10156.15    735.54 o 
  -4  10  15    16697.72    17738.37    919.84 o 
  -3  10  15       20.45      157.13    174.78 o 
  -2  10  15     4522.08     4080.73    235.66 o 
  -1  10  15    30445.66    31126.05   1311.98 o 
   0  10  15      561.84      695.51    190.62 o 
   1  10  15       28.95      167.74    126.96 o 
   2  10  15    12275.02    12563.59    468.39 o 
   3  10  15      173.88       45.72    188.79 o 
   4  10  15     3300.62     2716.27    227.14 o 
   5  10  15     2436.82     2358.31    339.44 o 
  -6  11  15       59.99       96.35    231.92 o 
  -5  11  15     2381.43     2341.61    357.40 o 
  -4  11  15     4488.60     3891.41    359.68 o 
  -3  11  15      677.94      532.58    185.56 o 
  -2  11  15     6822.79     7384.59    401.80 o 
  -1  11  15      378.08      460.97    182.25 o 
   0  11  15     2545.27     2331.34    215.02 o 
   1  11  15     6665.83     6851.08    324.15 o 
   2  11  15       21.21      188.48    171.14 o 
   3  11  15     4061.16     4303.67    313.79 o 
   4  11  15     2056.75     1948.74    288.25 o 
  -4  12  15       94.43     -137.81    312.59 o 
  -3  12  15    11367.09    10830.43    547.54 o 
  -2  12  15     1827.81     1270.35    208.55 o 
  -1  12  15       75.27      151.18    208.86 o 
   0  12  15     8500.88     7978.37    420.51 o 
   1  12  15     5131.63     4458.57    314.42 o 
   2  12  15     1549.80      979.87    238.27 o 
   3  12  15      802.76      806.40    584.84 o 
  -3  13  15        1.36     -179.85    273.92 o 
  -2  13  15     2645.21     2499.74    459.36 o 
  -1  13  15     1974.40     1823.53    301.73 o 
   0  13  15     6698.49     7460.27    508.61 o 
   1  13  15        2.76     -255.22    418.47 o 
   2  13  15     4517.99     4064.73    373.91 o 
  -9   0  16    11570.18    12569.65   1081.18 o 
  -8   0  16     9276.41     9736.18    878.39 o 
  -7   0  16     1325.32     1615.60    380.93 o 
  -6   0  16    24973.97    24478.27   1375.84 o 
  -5   0  16    35572.95    35756.23   1770.22 o 
  -4   0  16      136.54      283.66     87.65 o 
  -3   0  16     9725.31     9419.76    282.14 o 
  -2   0  16    56817.38    54859.20   1148.36 o 
  -1   0  16      271.19      190.44     61.85 o 
   0   0  16      567.99      650.82     87.23 o 
   1   0  16    42725.10    44783.64   2208.29 o 
   2   0  16     2575.64     2781.11    129.00 o 
   3   0  16    10190.28    11116.90    429.11 o 
   4   0  16     1986.29     2058.10    146.53 o 
   5   0  16     2116.01     2434.40    665.51 o 
   6   0  16    36238.84    38573.36   1096.40 o 
   7   0  16     1548.96     1059.13    187.28 o 
   8   0  16      470.10      145.65    427.99 o 
  -9   1  16        7.14      169.22    587.64 o 
  -8   1  16    17023.51    20918.12    923.74 o 
  -7   1  16     2517.54     2701.28    284.37 o 
  -6   1  16     5835.29     5890.94    264.08 o 
  -5   1  16    10866.74    10627.06    236.71 o 
  -4   1  16     2113.98     1966.52    107.31 o 
  -3   1  16    33489.18    32432.64    519.68 o 
  -2   1  16      725.80      768.08     63.34 o 
  -1   1  16      774.12      876.01     58.22 o 
   0   1  16    42953.96    44728.87    647.48 o 
   1   1  16    10459.06    11407.53    324.72 o 
   2   1  16     3232.92     3310.88     97.46 o 
   3   1  16    27559.79    28911.72    457.59 o 
   4   1  16    21617.58    22766.30    395.34 o 
   5   1  16     5774.00     5837.77    176.54 o 
   6   1  16     4976.90     5080.23    199.07 o 
   7   1  16     6057.94     5705.01    343.04 o 
   8   1  16     4063.71     4208.92   1266.04 o 
  -9   2  16     4073.14     5358.35    614.53 o 
  -8   2  16      256.37      306.33    281.22 o 
  -7   2  16    11540.94    13324.91    652.54 o 
  -6   2  16     1027.16     1156.94    142.78 o 
  -5   2  16     3488.00     3485.39    185.35 o 
  -4   2  16    13539.11    13680.98    400.89 o 
  -3   2  16      293.71      422.67     66.31 o 
  -2   2  16    13529.31    13477.06    435.50 o 
  -1   2  16    14735.12    14651.49    324.40 o 
   0   2  16     3385.30     3338.54    158.58 o 
   1   2  16    32453.77    34192.99    575.70 o 
   2   2  16     4970.14     5017.50    120.84 o 
   3   2  16     6033.45     6582.55    154.88 o 
   4   2  16    10007.36    10381.47    221.44 o 
   5   2  16      638.78      776.07    118.43 o 
   6   2  16     8540.72     8153.80    272.91 o 
   7   2  16     2738.04     2280.96    336.21 o 
   8   2  16     3248.52     2711.15    355.68 o 
  -9   3  16    11220.61    13657.56    932.61 o 
  -8   3  16      495.55      879.96    303.22 o 
  -7   3  16     3759.74     3738.00    252.00 o 
  -6   3  16    19245.17    19800.65    677.62 o 
  -5   3  16     2261.87     2237.80    141.93 o 
  -4   3  16     3171.10     3096.35    114.39 o 
  -3   3  16     4052.34     3822.85    283.16 o 
  -2   3  16    13587.89    13986.38    420.29 o 
  -1   3  16    28581.82    29933.43    632.79 o 
   0   3  16     1502.98     1421.25     67.52 o 
   1   3  16    16193.82    16908.83    283.03 o 
   2   3  16    40501.64    42233.75    951.49 o 
   3   3  16       99.44       62.12     57.94 o 
   4   3  16      395.87      460.56     89.83 o 
   5   3  16    25905.67    28096.89    784.79 o 
   6   3  16      450.03      475.66    136.67 o 
   7   3  16     2328.52     1946.30    375.74 o 
   8   3  16     3691.38     4276.27    426.34 o 
  -9   4  16      412.47      116.66    379.25 o 
  -8   4  16      951.27     1165.27    324.63 o 
  -7   4  16    21882.75    23948.97    817.45 o 
  -6   4  16     4865.02     4862.84    243.70 o 
  -5   4  16     1261.51     1411.79    206.53 o 
  -4   4  16    46948.69    47104.51   2251.26 o 
  -3   4  16    11476.21    11131.76    517.97 o 
  -2   4  16       48.44       66.71     53.11 o 
  -1   4  16    20697.68    21005.53    352.40 o 
   0   4  16     5899.09     5720.51    150.98 o 
   1   4  16     4021.73     4066.87    124.00 o 
   2   4  16     1755.00     1814.00     99.12 o 
   3   4  16     4878.63     4988.19    169.15 o 
   4   4  16    15145.50    16189.47    501.79 o 
   5   4  16     6403.34     6442.77    242.87 o 
   6   4  16        4.14       -2.63    194.45 o 
   7   4  16    13010.20    11467.98   2062.08 o 
  -8   5  16      578.98      510.83    278.98 o 
  -7   5  16     3766.74     3955.04    816.20 o 
  -6   5  16     3878.36     3731.60    243.05 o 
  -5   5  16      787.86      974.07    188.23 o 
  -4   5  16     1776.17     1566.38    359.08 o 
  -3   5  16     2109.57     1900.51    119.04 o 
  -2   5  16     1879.51     1838.68    124.74 o 
  -1   5  16    17516.43    17321.69    517.00 o 
   0   5  16     1702.17     1780.90    104.95 o 
   1   5  16     4188.37     4173.33    194.70 o 
   2   5  16    13366.05    13897.47    320.46 o 
   3   5  16      130.13      168.28    102.16 o 
   4   5  16      123.84      236.66    101.91 o 
   5   5  16     8593.43     8519.62    307.43 o 
   6   5  16     1684.27     1492.94    168.22 o 
   7   5  16     1601.10     1416.07    233.94 o 
  -8   6  16      654.45      826.85    242.00 o 
  -7   6  16        5.01       -3.36    238.64 o 
  -6   6  16     1193.87     1334.63    211.41 o 
  -5   6  16     5205.68     5414.31    315.42 o 
  -4   6  16      308.44      277.77    117.47 o 
  -3   6  16     1707.45     1422.33    207.27 o 
  -2   6  16     7248.21     7675.93    458.24 o 
  -1   6  16      142.10      214.12     92.23 o 
   0   6  16       82.50       10.49    134.45 o 
   1   6  16     1296.40     1187.08     98.54 o 
   2   6  16       17.47      200.98     77.66 o 
   3   6  16     6028.93     6465.64    320.62 o 
   4   6  16     1244.62     1310.36    138.84 o 
   5   6  16      761.83      795.20    134.34 o 
   6   6  16     4295.03     3768.12    288.17 o 
   7   6  16      200.77      555.77    304.23 o 
  -8   7  16     7332.71     8718.87    647.59 o 
  -7   7  16     1134.21     1201.06    257.69 o 
  -6   7  16     1070.14      651.64    215.11 o 
  -5   7  16      525.55      585.74    148.32 o 
  -4   7  16       33.75     -134.85    135.05 o 
  -3   7  16     2581.45     2503.23    262.73 o 
  -2   7  16     4003.62     4313.06    519.86 o 
  -1   7  16     2678.69     2365.53    143.39 o 
   0   7  16    16560.80    16286.88    452.97 o 
   1   7  16    11501.35    11625.27    356.31 o 
   2   7  16     7982.60     7582.09    585.40 o 
   3   7  16    11344.88    11585.29    352.08 o 
   4   7  16     8462.27     8624.31    293.37 o 
   5   7  16     1622.45     1691.90    169.09 o 
   6   7  16      895.71      910.47    202.66 o 
  -7   8  16     2345.70     1919.23    373.09 o 
  -6   8  16     4799.22     4081.30    644.78 o 
  -5   8  16     6587.14     7036.72   1044.76 o 
  -4   8  16     4185.34     4164.57    240.73 o 
  -3   8  16     6423.26     6313.42    940.01 o 
  -2   8  16     5149.42     5066.19    578.68 o 
  -1   8  16     3090.58     3140.01    569.72 o 
   0   8  16     1091.62      919.07    168.37 o 
   1   8  16      959.61     1184.94    302.51 o 
   2   8  16      375.10      364.50    138.65 o 
   3   8  16      634.56      604.90    141.65 o 
   4   8  16      501.21      516.69    250.97 o 
   5   8  16     1595.31     1562.22    234.81 o 
   6   8  16     3977.52     3717.31    484.57 o 
  -7   9  16       91.62      175.90    319.31 o 
  -6   9  16      351.93     -103.08    308.11 o 
  -5   9  16       96.11      221.06    209.65 o 
  -4   9  16        0.23       -5.78    170.30 o 
  -3   9  16       17.06       -0.96    244.81 o 
  -2   9  16      304.65      163.04    426.31 o 
  -1   9  16      149.54      412.00    199.43 o 
   0   9  16        2.64      138.18    136.13 o 
   1   9  16      179.03      230.16    205.59 o 
   2   9  16     1339.08     1150.70    148.74 o 
   3   9  16       95.64      177.58    168.62 o 
   4   9  16      338.51      415.57    222.96 o 
   5   9  16      518.59      591.25    268.23 o 
  -6  10  16     1580.43     2125.38    347.32 o 
  -5  10  16     4657.80     4444.58    407.82 o 
  -4  10  16      322.06      135.57    209.51 o 
  -3  10  16     3537.58     3230.29    242.00 o 
  -2  10  16     4587.22     4233.41    268.89 o 
  -1  10  16      188.16      238.83    233.60 o 
   0  10  16      332.26      188.74    160.59 o 
   1  10  16     1012.93     1075.23    181.18 o 
   2  10  16       34.82       74.86    153.49 o 
   3  10  16     2508.69     2711.52    222.79 o 
   4  10  16       11.68      159.02    255.45 o 
   5  10  16     1132.69     1039.26    309.09 o 
  -5  11  16     1265.70     1087.90    342.84 o 
  -4  11  16       78.73     -159.10    238.64 o 
  -3  11  16     3347.63     3332.06    264.41 o 
  -2  11  16     1674.31     1568.85    248.50 o 
  -1  11  16      954.06      946.04    201.00 o 
   0  11  16    14660.05    15243.19    642.90 o 
   1  11  16     5630.67     5338.89    337.26 o 
   2  11  16     1436.87      944.25    315.39 o 
   3  11  16    10537.69    11046.81   1113.11 o 
   4  11  16     3586.85     3261.95    347.74 o 
  -4  12  16      168.00      117.27    247.04 o 
  -3  12  16     2726.41     2250.37    263.29 o 
  -2  12  16     6304.44     5784.22    430.90 o 
  -1  12  16       21.34       18.51    192.15 o 
   0  12  16      138.26      554.75    408.38 o 
   1  12  16     3316.10     3485.16    335.94 o 
   2  12  16      179.57      312.11    229.63 o 
   3  12  16     1907.98     1459.87    321.57 o 
  -2  13  16      865.43      667.31    258.20 o 
  -1  13  16     2494.10     2703.55    501.93 o 
   0  13  16     2772.59     3221.70    363.03 o 
  -9   1  17     2782.12     3075.34    485.13 o 
  -8   1  17      798.69     1062.17    560.75 o 
  -7   1  17       12.84      106.55    190.34 o 
  -6   1  17      814.67      693.71    260.07 o 
  -5   1  17     1147.06     1085.00    103.71 o 
  -4   1  17     4785.68     4921.82    144.01 o 
  -3   1  17     5578.99     5451.02    157.19 o 
  -2   1  17     1944.98     1958.07     86.22 o 
  -1   1  17    12645.89    13055.08    202.43 o 
   0   1  17    12493.54    13445.93    236.34 o 
   1   1  17     4519.53     4678.03    116.60 o 
   2   1  17     8267.75     8406.54    179.59 o 
   3   1  17     6839.85     7372.90    168.59 o 
   4   1  17     1500.18     1544.22    102.92 o 
   5   1  17     1068.66     1216.53    101.33 o 
   6   1  17      628.12      678.19    120.33 o 
   7   1  17      210.71     -154.37    164.99 o 
  -9   2  17     3807.69     5479.26    553.18 o 
  -8   2  17     2100.32     2544.34    302.51 o 
  -7   2  17     8780.45     9727.47    539.98 o 
  -6   2  17    13311.74    13067.06    441.38 o 
  -5   2  17     4561.17     4396.33    180.74 o 
  -4   2  17     7348.07     7089.03    180.93 o 
  -3   2  17    21789.94    21471.26    528.64 o 
  -2   2  17      129.39      217.21     59.33 o 
  -1   2  17      370.18      468.99     98.00 o 
   0   2  17     2730.56     2862.33    147.16 o 
   1   2  17      630.70      719.36    181.46 o 
   2   2  17     5578.58     5737.19    149.16 o 
   3   2  17     3078.62     3146.03    191.47 o 
   4   2  17     4496.61     5019.45    160.13 o 
   5   2  17    29417.39    31020.30    727.65 o 
   6   2  17     7167.34     6803.38    309.59 o 
   7   2  17     7061.23     7996.18    509.42 o 
  -9   3  17     3154.76     3646.57    380.67 o 
  -8   3  17      812.43      879.00    351.24 o 
  -7   3  17     1524.76     1603.74    278.42 o 
  -6   3  17     1100.67      987.46    160.24 o 
  -5   3  17       50.32       28.22    111.49 o 
  -4   3  17     8104.82     8342.53    246.29 o 
  -3   3  17     2314.85     2305.18    108.34 o 
  -2   3  17        2.18       89.49     57.43 o 
  -1   3  17    19366.70    19833.96    370.97 o 
   0   3  17     6705.95     6807.50    166.09 o 
   1   3  17      372.77      355.39     76.66 o 
   2   3  17     9302.71     9643.20    223.82 o 
   3   3  17     7124.94     7675.77    202.64 o 
   4   3  17      219.15      377.65    110.00 o 
   5   3  17      445.41      504.57    129.81 o 
   6   3  17     2605.14     2767.44    189.82 o 
   7   3  17     1366.17     1141.64    268.60 o 
  -8   4  17     4285.24     4273.59    612.85 o 
  -7   4  17       58.38      147.19    203.16 o 
  -6   4  17     1162.70     1326.45    177.93 o 
  -5   4  17     6449.41     6557.59    545.60 o 
  -4   4  17     2011.51     1747.76    187.51 o 
  -3   4  17     5205.77     4981.01    260.32 o 
  -2   4  17     5653.60     5272.22    185.90 o 
  -1   4  17     4187.82     3987.83    252.76 o 
   0   4  17     6593.38     6694.47    171.97 o 
   1   4  17      325.53      451.10    110.17 o 
   2   4  17     5091.44     5197.18    238.85 o 
   3   4  17     6464.55     6641.55    192.15 o 
   4   4  17     3668.82     4252.83    203.37 o 
   5   4  17     2338.52     2291.63    161.39 o 
   6   4  17     3640.67     3337.42    231.97 o 
   7   4  17     2658.59     2238.89    340.31 o 
  -8   5  17      495.42      661.03    342.84 o 
  -7   5  17     4959.32     5675.89    452.64 o 
  -6   5  17     2653.16     2672.19    267.07 o 
  -5   5  17     5528.82     5490.85    307.53 o 
  -4   5  17     1286.27     1267.91    299.70 o 
  -3   5  17     8403.40     8581.88    299.37 o 
  -2   5  17    33869.59    32882.43   1466.13 o 
  -1   5  17      259.13      325.49     65.80 o 
   0   5  17     3317.57     3242.00    123.13 o 
   1   5  17    43984.92    45186.77   1529.59 o 
   2   5  17     2131.24     2133.04    195.38 o 
   3   5  17       69.51      212.19    100.44 o 
   4   5  17    17113.80    18636.21    648.66 o 
   5   5  17      347.82      427.86    138.56 o 
   6   5  17     3370.38     3660.87    286.70 o 
   7   5  17     1118.64      709.56    307.19 o 
  -8   6  17    13166.56    15780.68    966.90 o 
  -7   6  17     2454.15     2239.66    293.54 o 
  -6   6  17      177.44      164.98    173.49 o 
  -5   6  17    27339.03    28561.40   3695.60 o 
  -4   6  17     5542.16     5417.43    872.22 o 
  -3   6  17     2111.72     2189.92    659.35 o 
  -2   6  17    13383.76    12990.49   1221.22 o 
  -1   6  17    11332.05    11342.96    488.49 o 
   0   6  17    10281.22    10557.10    327.18 o 
   1   6  17       46.50      165.23    156.85 o 
   2   6  17     2794.14     2638.03    139.13 o 
   3   6  17    20088.29    21494.22    854.45 o 
   4   6  17    10337.83    10445.31    391.61 o 
   5   6  17      131.18       27.56    128.26 o 
   6   6  17    14775.73    14402.73    840.27 o 
  -7   7  17     4191.71     3984.10    391.02 o 
  -6   7  17     3333.33     3482.62    315.64 o 
  -5   7  17     2527.29     2366.60    250.98 o 
  -4   7  17    10875.14    10273.00    597.73 o 
  -3   7  17     4514.43     4217.50    668.31 o 
  -2   7  17    18365.10    18124.01    978.10 o 
  -1   7  17     6539.57     5597.84    262.45 o 
   0   7  17      419.14      302.27    132.75 o 
   1   7  17    16544.31    16038.74    530.77 o 
   2   7  17       14.00      -37.62    107.17 o 
   3   7  17     1158.07     1249.45    187.10 o 
   4   7  17    12931.93    13175.82    801.64 o 
   5   7  17        9.09      195.31    162.73 o 
   6   7  17     4298.87     4660.87    418.57 o 
  -7   8  17     5165.17     5684.86    510.90 o 
  -6   8  17     8955.88    10034.21    599.41 o 
  -5   8  17     3053.87     2981.77    282.89 o 
  -4   8  17     1920.20     1686.98    531.62 o 
  -3   8  17    14126.30    14418.93    751.78 o 
  -2   8  17     2162.04     1899.94    172.62 o 
  -1   8  17     4284.43     4087.69    231.08 o 
   0   8  17    13709.69    13480.92    675.03 o 
   1   8  17     2547.47     2443.89    181.53 o 
   2   8  17    14513.44    14748.86    580.36 o 
   3   8  17     1729.63     1977.30    182.93 o 
   4   8  17      423.78      447.41    148.32 o 
   5   8  17    12701.51    12410.62    660.26 o 
  -6   9  17     1692.18     1364.63    258.81 o 
  -5   9  17      438.94      496.33    225.20 o 
  -4   9  17    22265.65    22848.14   1660.98 o 
  -3   9  17     1118.59     1055.46    579.24 o 
  -2   9  17       12.65        7.97    141.75 o 
  -1   9  17    36121.98    35691.93   1135.64 o 
   0   9  17     7511.18     7915.32    615.65 o 
   1   9  17      119.31      235.11    146.94 o 
   2   9  17    12835.11    13326.94   1117.59 o 
   3   9  17    16688.87    17849.11    703.75 o 
   4   9  17     2210.51     2293.59    277.51 o 
   5   9  17      821.21     1010.12    396.06 o 
  -6  10  17    13104.44    14139.32    866.06 o 
  -5  10  17      395.48      356.28    219.60 o 
  -4  10  17     1656.01     1568.55    314.83 o 
  -3  10  17    16865.63    15688.18    664.68 o 
  -2  10  17      137.85      297.31    159.98 o 
  -1  10  17      846.78      649.36    166.13 o 
   0  10  17    12319.34    11693.33    748.42 o 
   1  10  17      681.17      639.89    198.31 o 
   2  10  17     9652.08     9984.10    467.06 o 
   3  10  17     1009.64     1051.73    267.96 o 
   4  10  17      443.36      377.22    462.16 o 
  -5  11  17     1640.62     1809.43    351.80 o 
  -4  11  17     6573.86     7368.80    517.62 o 
  -3  11  17      302.08      513.02    206.35 o 
  -2  11  17     2711.56     2726.72    787.07 o 
  -1  11  17     5134.79     4156.72    373.11 o 
   0  11  17      468.84      -63.85    438.63 o 
   1  11  17     5562.95     5069.37    640.86 o 
   2  11  17     2157.93     1963.12    333.32 o 
   3  11  17     3354.66     3098.00    345.10 o 
  -3  12  17      903.22      764.87    473.92 o 
  -2  12  17     4827.61     4024.58    428.95 o 
  -1  12  17     1670.59     1532.08    286.74 o 
   0  12  17     4268.57     3897.20    342.40 o 
   1  12  17        6.48      166.87    250.13 o 
   2  12  17      769.31      805.15    249.85 o 
  -9   0  18       38.47        0.00    529.94 o 
  -8   0  18     8101.69     8065.68    829.09 o 
  -7   0  18    29821.72    32343.40   1893.46 o 
  -6   0  18      963.95      795.48    263.29 o 
  -5   0  18     2040.93     1937.83    169.22 o 
  -4   0  18    39489.57    39499.27   3687.20 o 
  -3   0  18     2227.82     2307.45    137.78 o 
  -2   0  18     6965.32     6822.23    267.77 o 
  -1   0  18     8831.37     8517.74    203.50 o 
   0   0  18     1830.29     1999.89    171.42 o 
   1   0  18    48856.37    51719.55   2473.82 o 
   2   0  18      167.21      255.22    141.17 o 
   3   0  18    17026.36    18229.11    476.14 o 
   4   0  18    68057.55    74499.05   1959.38 o 
   5   0  18     5311.18     5615.12    285.73 o 
   6   0  18     1188.43     1121.84    189.35 o 
   7   0  18    17345.23    16766.56    895.55 o 
  -9   1  18       44.87      201.96    334.07 o 
  -8   1  18     6897.61     8019.14    586.24 o 
  -7   1  18     1113.18     1339.08    294.66 o 
  -6   1  18      849.71      658.59    152.60 o 
  -5   1  18    32259.18    33036.09   1162.16 o 
  -4   1  18     2215.75     2301.05    108.82 o 
  -3   1  18     3894.56     3863.60    339.60 o 
  -2   1  18    31732.06    31388.62    504.81 o 
  -1   1  18    12385.29    12395.84    225.11 o 
   0   1  18     1302.62     1448.21     88.30 o 
   1   1  18    20044.94    20589.85    376.60 o 
   2   1  18    16793.09    18171.98    349.95 o 
   3   1  18     5702.87     5839.27    235.13 o 
   4   1  18      396.89      509.15    100.34 o 
   5   1  18     6895.46     7378.59    221.92 o 
   6   1  18     9834.89     9985.48    354.91 o 
   7   1  18     4670.29     4474.13    406.81 o 
  -8   2  18      153.68      363.94    320.44 o 
  -7   2  18     5233.74     5517.07    425.29 o 
  -6   2  18    11360.39    11282.75   1033.70 o 
  -5   2  18     1392.81     1228.41    128.53 o 
  -4   2  18    11324.36    10941.74    239.02 o 
  -3   2  18     4003.45     3940.66    259.39 o 
  -2   2  18     2305.29     2403.44    105.35 o 
  -1   2  18    14460.22    14529.59    251.77 o 
   0   2  18       26.08       45.49     50.08 o 
   1   2  18     6637.12     6838.48    280.25 o 
   2   2  18    13297.58    13752.05    255.75 o 
   3   2  18     2634.11     2652.51    215.73 o 
   4   2  18    10024.30    10582.91    296.72 o 
   5   2  18     3176.16     3411.31    173.28 o 
   6   2  18     5367.09     5124.38    271.50 o 
   7   2  18     3637.41     3994.67    388.88 o 
  -8   3  18     4281.37     4742.95    472.24 o 
  -7   3  18     5213.90     5686.47   1092.94 o 
  -6   3  18     8981.27     9442.15    358.44 o 
  -5   3  18      719.90      664.20    132.91 o 
  -4   3  18     8735.44     8713.16    324.05 o 
  -3   3  18    32393.73    32641.46   1219.16 o 
  -2   3  18       29.27       78.09     68.01 o 
  -1   3  18     7840.18     7817.73    301.44 o 
   0   3  18    38437.70    39127.66   1297.60 o 
   1   3  18      767.20      960.34    102.24 o 
   2   3  18      767.15      919.19    140.37 o 
   3   3  18    20388.44    22158.42    484.99 o 
   4   3  18       70.93      112.36    102.67 o 
   5   3  18     8806.51     8848.64    316.24 o 
   6   3  18      524.17      726.11    184.48 o 
   7   3  18       51.63     -155.15    217.20 o 
  -8   4  18     2291.51     2626.19    585.96 o 
  -7   4  18      598.46      174.78    221.84 o 
  -6   4  18    17351.71    18999.48    694.88 o 
  -5   4  18     9069.34     8435.72    492.97 o 
  -4   4  18     1129.86     1083.72    146.21 o 
  -3   4  18     4152.25     4463.68    376.45 o 
  -2   4  18     5980.02     5987.48    205.38 o 
  -1   4  18    14526.22    14605.94    285.51 o 
   0   4  18      773.78      998.01     94.74 o 
   1   4  18       22.19       81.88     95.92 o 
   2   4  18    25846.44    26666.90    760.54 o 
   3   4  18    24459.17    26300.10    609.34 o 
   4   4  18     1261.26     1530.78    194.44 o 
   5   4  18    15490.68    16545.41    489.82 o 
   6   4  18    19143.39    19439.14    787.47 o 
   7   4  18       15.78      360.10    250.53 o 
  -8   5  18     2880.84     3055.30    497.45 o 
  -7   5  18     1002.72     1523.73    303.63 o 
  -6   5  18     4608.86     4824.13    492.97 o 
  -5   5  18     1599.83     1615.71    267.77 o 
  -4   5  18     2850.71     2969.04    227.87 o 
  -3   5  18    10453.49     9908.08    982.02 o 
  -2   5  18        4.02      -21.96     93.28 o 
  -1   5  18       99.52       74.75     79.73 o 
   0   5  18    11627.05    11680.73    359.33 o 
   1   5  18     1522.21     1580.52     99.27 o 
   2   5  18      314.26      354.83     93.27 o 
   3   5  18     9170.45     9736.79    303.78 o 
   4   5  18        2.76      104.09    151.03 o 
   5   5  18     2531.84     2216.17    216.01 o 
   6   5  18      769.64      576.14    239.58 o 
  -8   6  18      656.32      304.75    547.87 o 
  -7   6  18     2560.02     2398.75    320.43 o 
  -6   6  18       38.31      -84.57    198.99 o 
  -5   6  18       37.68     -152.82    152.82 o 
  -4   6  18     4095.57     4049.61    254.07 o 
  -3   6  18      103.43       57.54    127.27 o 
  -2   6  18     2641.19     2738.41    267.77 o 
  -1   6  18     2034.94     1814.98    251.53 o 
   0   6  18     1254.51     1227.13    303.63 o 
   1   6  18     5750.27     5782.79    247.67 o 
   2   6  18      355.60      352.40    154.00 o 
   3   6  18      370.52      362.12    156.65 o 
   4   6  18     5516.48     5597.79    241.29 o 
   5   6  18      516.03      619.85    159.11 o 
   6   6  18       84.10      -34.88    273.31 o 
  -7   7  18      438.47      560.19    338.36 o 
  -6   7  18      226.87      191.59    277.86 o 
  -5   7  18     6403.48     6029.32    373.22 o 
  -4   7  18     3596.19     3716.87    433.03 o 
  -3   7  18     3656.27     3606.36    509.78 o 
  -2   7  18    11925.14    10696.25    383.29 o 
  -1   7  18    11778.70    10748.01    405.25 o 
   0   7  18     3125.83     2948.69    198.31 o 
   1   7  18     5836.65     6088.68    263.96 o 
   2   7  18     8083.63     8492.10    366.00 o 
   3   7  18       61.59      270.60    231.92 o 
   4   7  18      321.06      231.60    148.04 o 
   5   7  18      131.66      164.27    259.37 o 
   6   7  18     1471.04     1477.97    546.75 o 
  -7   8  18     4155.86     3932.57    403.34 o 
  -6   8  18     2968.13     2528.72    536.67 o 
  -5   8  18     1607.02     1865.75    313.71 o 
  -4   8  18     1929.75     1726.52    354.04 o 
  -3   8  18     1049.16     1020.88    503.05 o 
  -2   8  18       26.76      -17.47    132.39 o 
  -1   8  18        3.81       78.89    135.12 o 
   0   8  18      481.09      396.02    145.81 o 
   1   8  18     3785.59     3745.73    239.20 o 
   2   8  18     6114.18     5172.14    672.79 o 
   3   8  18     5824.29     5936.77    313.17 o 
   4   8  18     7948.41     7912.71    541.15 o 
   5   8  18     5741.74     6394.29    484.89 o 
  -6   9  18      338.21      449.28    318.19 o 
  -5   9  18        2.40       40.33    222.96 o 
  -4   9  18      383.47      155.38    466.64 o 
  -3   9  18      303.83      151.36    126.95 o 
  -2   9  18       82.75      258.52    159.21 o 
  -1   9  18      163.18      433.10    277.86 o 
   0   9  18     1590.09     1598.23    472.24 o 
   1   9  18        6.93      142.61    224.08 o 
   2   9  18      493.27      403.61    157.52 o 
   3   9  18      933.70      812.08    205.98 o 
   4   9  18       61.37       36.03    263.84 o 
  -5  10  18      168.90      264.41    333.88 o 
  -4  10  18     2429.88     1989.81    339.48 o 
  -3  10  18        2.74      -64.94    159.98 o 
  -2  10  18      388.97      268.94    768.03 o 
  -1  10  18      149.45       47.40    174.51 o 
   0  10  18     2688.53     1971.55    276.18 o 
   1  10  18     3646.36     3108.07    266.74 o 
   2  10  18      451.36      366.91    406.70 o 
   3  10  18     1471.69     1106.78    302.52 o 
   4  10  18     3286.53     3145.19    392.97 o 
  -4  11  18     1814.94     1434.66    239.38 o 
  -3  11  18     2062.58     1409.48    513.70 o 
  -2  11  18    10857.70    10263.40    916.48 o 
  -1  11  18     7370.44     6727.43    635.74 o 
   0  11  18      657.51     1019.99    271.04 o 
   1  11  18     5431.10     4615.29    404.46 o 
   2  11  18     5149.07     5290.44    448.09 o 
  -2  12  18      449.17      329.50    264.63 o 
  -1  12  18     2759.96     2399.97    305.52 o 
   0  12  18      792.12      351.40    277.17 o 
  -8   1  19      970.08      905.78    324.66 o 
  -7   1  19      642.42      522.30    242.96 o 
  -6   1  19     5303.48     5966.41    349.29 o 
  -5   1  19     4569.25     4370.76    326.18 o 
  -4   1  19     2606.97     2650.60    127.27 o 
  -3   1  19    12196.33    12263.31    747.61 o 
  -2   1  19     7139.91     7115.30    173.03 o 
  -1   1  19     3215.04     3429.44    174.81 o 
   0   1  19     3580.12     3781.45    111.41 o 
   1   1  19     3740.37     3901.17    181.61 o 
   2   1  19       46.85       30.19     90.74 o 
   3   1  19       68.58      108.64     81.40 o 
   4   1  19        7.49       76.14    103.59 o 
   5   1  19     3119.81     3145.26    166.39 o 
   6   1  19     2393.42     2317.76    202.78 o 
   7   1  19     1051.27      851.09    280.34 o 
  -8   2  19     8104.08     9442.93    657.19 o 
  -7   2  19      479.14      402.08    195.81 o 
  -6   2  19     2079.05     1910.16    200.12 o 
  -5   2  19     2343.44     2316.74    183.90 o 
  -4   2  19        3.95       33.79     99.12 o 
  -3   2  19     4316.21     4037.66    209.10 o 
  -2   2  19        2.02      -59.07     59.07 o 
  -1   2  19     6521.51     6618.87    157.41 o 
   0   2  19    34352.46    35234.14    728.20 o 
   1   2  19     6327.41     6697.26    415.77 o 
   2   2  19    14573.13    15883.03    734.02 o 
   3   2  19    21170.84    22207.15    537.78 o 
   4   2  19     9659.17     9912.54    292.60 o 
   5   2  19     2027.13     2292.42    168.70 o 
   6   2  19     7020.92     7090.61    450.44 o 
  -8   3  19       63.72     -160.85    569.72 o 
  -7   3  19      129.81     -218.95    218.95 o 
  -6   3  19     8728.51     9346.18    553.22 o 
  -5   3  19     2065.92     1968.60    180.49 o 
  -4   3  19       91.05       39.15    141.73 o 
  -3   3  19    14536.84    14153.08    387.70 o 
  -2   3  19     4400.54     4652.58    186.67 o 
  -1   3  19        1.18       33.78     81.55 o 
   0   3  19     5563.08     5701.31    184.35 o 
   1   3  19    10869.75    11389.09    276.37 o 
   2   3  19     2570.21     2639.66    240.47 o 
   3   3  19      525.65      506.85     98.68 o 
   4   3  19     2418.66     2413.78    164.63 o 
   5   3  19     4753.06     5198.08    380.68 o 
   6   3  19     1315.85      856.26    221.23 o 
  -8   4  19     2480.27     3113.56    587.08 o 
  -7   4  19     3607.93     4163.37    589.32 o 
  -6   4  19      504.70      457.12    213.77 o 
  -5   4  19     2244.97     2235.83    218.08 o 
  -4   4  19      104.97       65.68    257.69 o 
  -3   4  19     1008.71     1222.84    152.08 o 
  -2   4  19    11354.69    11438.95    632.52 o 
  -1   4  19       52.85       99.18     77.19 o 
   0   4  19     4253.78     4621.72    281.74 o 
   1   4  19    11727.24    11109.80    364.18 o 
   2   4  19     2787.97     2812.13    132.89 o 
   3   4  19     1223.93     1254.05    149.42 o 
   4   4  19      813.94      901.01    131.42 o 
   5   4  19     4907.20     4359.77    235.68 o 
   6   4  19      929.01      377.12    232.87 o 
  -7   5  19    10740.44    10984.30    674.47 o 
  -6   5  19      241.47      -46.12    191.01 o 
  -5   5  19     7143.43     7356.74    360.93 o 
  -4   5  19    26306.67    26838.07   1995.41 o 
  -3   5  19      306.34      160.73    128.88 o 
  -2   5  19     4764.96     4412.95    179.98 o 
  -1   5  19    31487.09    29150.35    836.73 o 
   0   5  19     1110.95      841.79    117.27 o 
   1   5  19      894.06      912.47    136.48 o 
   2   5  19     8876.49     9616.37    412.21 o 
   3   5  19      195.55      270.10    112.36 o 
   4   5  19    10173.57    10406.59    360.61 o 
   5   5  19        6.23      316.25    207.64 o 
   6   5  19      976.86      995.82    270.61 o 
  -7   6  19    10516.78    11885.09    783.15 o 
  -6   6  19     3268.47     3056.66    439.75 o 
  -5   6  19     3802.88     4175.66    303.88 o 
  -4   6  19     3274.65     3359.00    268.96 o 
  -3   6  19     3064.99     2827.47    226.83 o 
  -2   6  19    18471.82    18526.04   2795.37 o 
  -1   6  19     5761.43     5334.33    268.20 o 
   0   6  19       79.10       48.74    122.80 o 
   1   6  19    26294.62    25004.22   1734.92 o 
   2   6  19    23804.66    23650.14    714.14 o 
   3   6  19       98.61       55.80    303.63 o 
   4   6  19    12557.86    13222.08    562.22 o 
   5   6  19    14771.77    15994.69    794.19 o 
  -7   7  19     2478.71     3072.11    449.28 o 
  -6   7  19     2931.49     2930.94    313.71 o 
  -5   7  19     1053.41     1046.20    213.87 o 
  -4   7  19    10218.19    10633.46   1131.59 o 
  -3   7  19     2024.89     1971.87    318.19 o 
  -2   7  19      115.02      291.73    145.96 o 
  -1   7  19    19615.92    20388.56    872.78 o 
   0   7  19       20.09       10.70    292.42 o 
   1   7  19     2743.78     2528.52    191.92 o 
   2   7  19    11703.04    10838.86    435.84 o 
   3   7  19        5.81       75.47    159.93 o 
   4   7  19     7784.91     7063.99    437.78 o 
   5   7  19     1212.47      933.99    309.37 o 
  -6   8  19       92.63     -125.48    244.24 o 
  -5   8  19    10190.26     9884.08    582.60 o 
  -4   8  19     3386.55     3191.39    315.26 o 
  -3   8  19     6143.87     5770.89    324.02 o 
  -2   8  19     2726.28     2495.83    180.96 o 
  -1   8  19     2153.67     2100.37    201.30 o 
   0   8  19    18196.19    17431.85    628.23 o 
   1   8  19      337.01      257.12    169.82 o 
   2   8  19      130.88       16.20    214.55 o 
   3   8  19    22788.84    23158.64   1059.02 o 
   4   8  19       94.15      463.45    266.78 o 
  -5   9  19     4274.25     4766.14    420.15 o 
  -4   9  19       26.27      -77.31    275.62 o 
  -3   9  19    19362.85    18774.10   1025.16 o 
  -2   9  19    14319.36    13007.32    619.17 o 
  -1   9  19     1243.11     1251.30    182.27 o 
   0   9  19     8257.40     7844.45    525.46 o 
   1   9  19    11449.56    10472.94    581.48 o 
   2   9  19     5082.82     5064.79    358.05 o 
   3   9  19      127.15       88.08    223.32 o 
   4   9  19     2896.01     3040.42    384.41 o 
  -4  10  19      586.87      732.73    235.28 o 
  -3  10  19     3092.54     2623.09    264.67 o 
  -2  10  19     1918.73     2055.48    289.92 o 
  -1  10  19     1678.97      926.22    243.70 o 
   0  10  19    16099.52    14965.45    761.16 o 
   1  10  19       89.09      187.84    238.08 o 
   2  10  19      155.46      126.13    229.52 o 
   3  10  19    19004.43    19468.17    995.25 o 
  -3  11  19     2815.83     2828.38    320.51 o 
  -2  11  19      918.38      848.68    322.67 o 
  -1  11  19     3746.20     3175.35    596.05 o 
   0  11  19      824.63     1189.55    345.50 o 
   1  11  19     3255.72     3061.21    310.17 o 
  -8   0  20      345.88       82.91    461.60 o 
  -7   0  20      269.14      277.86    286.82 o 
  -6   0  20    11066.18    12409.10    671.66 o 
  -5   0  20     2228.48     2491.16    340.04 o 
  -4   0  20    26265.63    26332.40   2102.41 o 
  -3   0  20     3540.36     3630.98    217.92 o 
  -2   0  20     3909.00     3954.05    189.96 o 
  -1   0  20    42335.56    43890.32   1209.46 o 
   0   0  20    13840.09    14024.40    356.87 o 
   1   0  20     3047.32     3094.77    159.81 o 
   2   0  20    49698.00    53315.17   2967.91 o 
   3   0  20     9029.64     9511.32    330.19 o 
   4   0  20      311.72      559.39    275.62 o 
   5   0  20    23103.93    23561.28   1115.46 o 
   6   0  20     1791.25     1976.37    386.53 o 
  -8   1  20      194.23      163.13    281.70 o 
  -7   1  20    18321.52    20519.25   1109.43 o 
  -6   1  20     2323.76     2045.31    225.14 o 
  -5   1  20     1231.46     1400.95    148.50 o 
  -4   1  20    16239.70    16571.72    904.63 o 
  -3   1  20    20014.69    19316.60    833.48 o 
  -2   1  20     3465.36     3385.26    126.44 o 
  -1   1  20     2159.47     2115.44     95.91 o 
   0   1  20    23242.82    24391.43    612.90 o 
   1   1  20     8333.03     9062.92    221.92 o 
   2   1  20      639.85      488.28     78.94 o 
   3   1  20     3093.32     3192.38    162.75 o 
   4   1  20    10942.63    11525.59    446.70 o 
   5   1  20    13005.83    12704.42    433.15 o 
   6   1  20      400.15      592.97    229.30 o 
  -8   2  20     2708.13     2938.73    390.57 o 
  -7   2  20     1435.80     1523.26    307.63 o 
  -6   2  20     7602.62     8417.68    697.91 o 
  -5   2  20      579.26      555.92    139.71 o 
  -4   2  20     6892.37     6601.41    545.87 o 
  -3   2  20    14634.75    14799.22    609.50 o 
  -2   2  20     1004.04      843.99     79.04 o 
  -1   2  20     9233.18     9587.94    379.38 o 
   0   2  20     6812.16     7230.94    262.62 o 
   1   2  20     7229.53     7390.27    216.02 o 
   2   2  20     9502.58     9849.14    271.65 o 
   3   2  20      716.18      884.95    120.90 o 
   4   2  20    10342.23    10843.53    327.04 o 
   5   2  20     4060.34     4262.21    220.24 o 
   6   2  20       54.26      157.61    305.31 o 
  -8   3  20     9724.47    10133.92   1097.98 o 
  -7   3  20      147.74     -349.56    380.93 o 
  -6   3  20     4752.16     4897.35    328.67 o 
  -5   3  20    28441.42    28358.20   3393.10 o 
  -4   3  20      810.01      793.51    153.36 o 
  -3   3  20      860.53      765.11    124.91 o 
  -2   3  20    29027.36    28512.80    596.33 o 
  -1   3  20      979.71      904.40    100.10 o 
   0   3  20     5253.23     5254.41    277.76 o 
   1   3  20     9759.50    10775.98    341.72 o 
   2   3  20       25.57      -11.01    102.92 o 
   3   3  20    15833.12    16908.50    422.65 o 
   4   3  20      388.20      492.47    115.25 o 
   5   3  20      318.43      251.24    152.76 o 
   6   3  20    17402.00    16941.84    941.90 o 
  -7   4  20     2159.83     2389.79    540.03 o 
  -6   4  20     4522.87     5005.75    360.38 o 
  -5   4  20      164.09      650.95    217.36 o 
  -4   4  20      182.15      146.75    272.81 o 
  -3   4  20    15982.15    16140.22    539.06 o 
  -2   4  20    13192.83    13014.09    348.89 o 
  -1   4  20        7.23      -94.78    112.17 o 
   0   4  20    29115.47    29104.15    663.51 o 
   1   4  20    26038.28    26216.97    601.98 o 
   2   4  20      738.27      736.60    115.36 o 
   3   4  20     9086.85     9413.78    280.27 o 
   4   4  20    12933.22    14070.26    450.39 o 
   5   4  20        0.12     -142.29    211.00 o 
   6   4  20       33.05      106.84    258.51 o 
  -7   5  20      207.31      -62.74    313.71 o 
  -6   5  20      827.08      888.42    302.51 o 
  -5   5  20     9785.01    10178.54    598.85 o 
  -4   5  20       77.06      346.90    172.85 o 
  -3   5  20      157.06      110.43    302.51 o 
  -2   5  20    11028.51    10102.87    293.13 o 
  -1   5  20      179.76      176.42     90.73 o 
   0   5  20     1212.15      987.32    129.83 o 
   1   5  20     1816.15     1807.97    232.04 o 
   2   5  20      128.02      104.45    112.16 o 
   3   5  20     6700.65     6079.39    250.36 o 
   4   5  20        0.61       81.75    135.67 o 
   5   5  20       24.59      101.55    213.76 o 
  -7   6  20       10.29      391.02    371.97 o 
  -6   6  20      918.47      861.58    264.41 o 
  -5   6  20      943.32      593.09    526.58 o 
  -4   6  20     2177.77     1960.20    186.47 o 
  -3   6  20       29.71      325.09    355.72 o 
  -2   6  20      184.32      255.00    142.96 o 
  -1   6  20     7972.40     7353.84    329.72 o 
   0   6  20       96.68      113.88    143.52 o 
   1   6  20      398.50      415.97    156.74 o 
   2   6  20     5424.37     5886.29    347.32 o 
   3   6  20      506.70      381.74    205.03 o 
   4   6  20      191.74      199.75    182.77 o 
   5   6  20     1198.15      996.51    282.55 o 
  -6   7  20     4963.81     5544.81    457.12 o 
  -5   7  20     2076.81     2109.69    320.43 o 
  -4   7  20     9081.97     8498.17   1101.90 o 
  -3   7  20     4556.68     4346.93    331.64 o 
  -2   7  20     2204.62     2190.81    262.73 o 
  -1   7  20     2681.09     2764.61    289.06 o 
   0   7  20     1214.99      910.99    159.54 o 
   1   7  20      110.28      469.31    166.33 o 
   2   7  20     1550.06     1315.91    282.34 o 
   3   7  20      174.50     -140.32    176.03 o 
   4   7  20     4810.81     4901.09    364.00 o 
  -6   8  20      177.21      337.24    271.13 o 
  -5   8  20      173.07      583.72    306.99 o 
  -4   8  20      469.75      553.47    202.79 o 
  -3   8  20     1440.09     1101.92    172.10 o 
  -2   8  20     3160.17     3093.53    390.46 o 
  -1   8  20     6018.90     5759.07    317.79 o 
   0   8  20     3884.06     3830.03    284.71 o 
   1   8  20     5840.15     4967.66    467.76 o 
   2   8  20     7234.86     6748.51    434.24 o 
   3   8  20     4421.82     4577.81    337.55 o 
   4   8  20     1949.96     1912.38    517.06 o 
  -5   9  20      299.00      -50.42    273.38 o 
  -4   9  20      102.41     -210.63    210.63 o 
  -3   9  20      120.15     -166.94    200.20 o 
  -2   9  20      975.61      811.83    249.81 o 
  -1   9  20      179.88       72.41    171.42 o 
   0   9  20      380.67      214.23    194.14 o 
   1   9  20      122.22     -163.24    208.85 o 
   2   9  20      114.45       20.32    206.02 o 
   3   9  20      370.76      520.75    319.87 o 
  -4  10  20     1239.49     1413.08    234.17 o 
  -3  10  20      422.66      557.90    217.30 o 
  -2  10  20     1529.72      867.68    368.45 o 
  -1  10  20     4718.59     4251.55    417.91 o 
   0  10  20      732.84      631.11    274.50 o 
   1  10  20      679.63      431.08    312.03 o 
   2  10  20     4682.75     4435.29    417.61 o 
  -1  11  20     2627.47     2140.79    304.70 o 
   0  11  20     1684.30     1454.27    526.58 o 
  -7   1  21     3104.35     3200.78    375.73 o 
  -6   1  21     2362.85     2318.23    268.86 o 
  -5   1  21     6276.63     5668.59    277.28 o 
  -4   1  21     5566.72     5551.49    244.19 o 
  -3   1  21      419.74      545.52    162.56 o 
  -2   1  21     1192.79     1036.12     77.69 o 
  -1   1  21      613.04      646.86     72.61 o 
   0   1  21     2290.69     2549.30    140.96 o 
   1   1  21     2255.01     2215.32    128.75 o 
   2   1  21     2890.21     2912.09    172.65 o 
   3   1  21     4872.12     4796.15    185.06 o 
   4   1  21     6993.76     7099.31    259.08 o 
   5   1  21     1934.66     1681.18    232.70 o 
   6   1  21     3603.78     3221.95    372.97 o 
  -7   2  21     1237.99     1890.10    491.85 o 
  -6   2  21     2142.84     2187.18    319.17 o 
  -5   2  21     4248.12     3874.28    283.28 o 
  -4   2  21     2308.05     2378.67    181.67 o 
  -3   2  21     9147.34     9547.09    284.08 o 
  -2   2  21    24878.11    24701.89    775.10 o 
  -1   2  21    10426.06    10726.21    291.01 o 
   0   2  21    10404.02    10326.52    455.55 o 
   1   2  21    22316.40    23674.59    536.27 o 
   2   2  21     3044.60     3185.63    161.76 o 
   3   2  21      811.38      663.09    115.05 o 
   4   2  21     2772.01     3089.33    185.69 o 
   5   2  21      473.84      173.51    191.12 o 
   6   2  21      704.62      781.01    231.88 o 
  -7   3  21     2180.03     3038.50    587.08 o 
  -6   3  21        2.45      -75.47    400.54 o 
  -5   3  21     5444.01     4983.62    296.45 o 
  -4   3  21     5716.00     6365.94   1162.40 o 
  -3   3  21      142.24      250.57    131.49 o 
  -2   3  21     3257.18     2999.61    221.22 o 
  -1   3  21     1710.99     1790.70    124.21 o 
   0   3  21     5828.20     6093.05    319.22 o 
   1   3  21     1078.86     1165.98    122.74 o 
   2   3  21       61.69     -109.00    109.00 o 
   3   3  21     3277.63     3188.67    245.81 o 
   4   3  21     7508.50     7478.97    282.22 o 
   5   3  21       23.24      283.00    234.35 o 
  -7   4  21     4084.23     3254.73    627.42 o 
  -6   4  21       15.94      -59.12    177.98 o 
  -5   4  21      557.37      620.09    204.38 o 
  -4   4  21     5248.49     5464.93    295.72 o 
  -3   4  21     1183.49      997.30    166.23 o 
  -2   4  21      971.29      900.21    172.83 o 
  -1   4  21     4205.75     3894.80    197.71 o 
   0   4  21     6459.11     6253.32    252.63 o 
   1   4  21     3549.92     3459.67    181.94 o 
   2   4  21     1587.67     1721.46    144.58 o 
   3   4  21     5975.42     5941.92    228.45 o 
   4   4  21      696.88      682.61    177.45 o 
   5   4  21      444.74      161.32    282.77 o 
  -7   5  21     2658.76     3035.13    644.22 o 
  -6   5  21    17275.48    16791.84   2320.33 o 
  -5   5  21      856.92      440.65    287.94 o 
  -4   5  21      391.91      408.91    206.76 o 
  -3   5  21    13671.95    13814.69   2072.72 o 
  -2   5  21      288.22      151.19    121.00 o 
  -1   5  21     3487.08     3506.99    197.06 o 
   0   5  21     2053.77     2113.09    170.88 o 
   1   5  21      373.45      486.43    145.97 o 
   2   5  21    20204.28    20286.58    623.94 o 
   3   5  21     1128.36      777.61    179.54 o 
   4   5  21      594.57      649.59    461.60 o 
   5   5  21    16054.81    15897.83   1031.88 o 
  -6   6  21       42.67      -42.57    300.26 o 
  -5   6  21     1205.79     1216.31    355.16 o 
  -4   6  21    14863.13    16034.81   2234.06 o 
  -3   6  21     8269.07     8326.63    775.87 o 
  -2   6  21       11.71      231.71    129.37 o 
  -1   6  21    20305.26    19305.57    844.21 o 
   0   6  21    18868.63    19360.62   1556.22 o 
   1   6  21        3.87      -72.55    175.81 o 
   2   6  21     6256.37     6090.69    378.69 o 
   3   6  21    13062.95    12909.60    738.34 o 
   4   6  21     1163.92      799.52    237.24 o 
  -6   7  21     9020.78     9351.89    634.14 o 
  -5   7  21      939.02      883.99    264.41 o 
  -4   7  21      256.60      355.82    258.55 o 
  -3   7  21    12515.98    12487.54    490.23 o 
  -2   7  21       82.75      262.39    113.05 o 
  -1   7  21     5654.94     5079.32    291.39 o 
   0   7  21     5307.11     5098.56    282.49 o 
   1   7  21       12.18      -46.65    170.11 o 
   2   7  21    12859.77    12277.25    635.08 o 
   3   7  21      531.33      667.91    208.26 o 
   4   7  21      663.75      588.22    227.48 o 
  -5   8  21     8910.69     8828.67    583.72 o 
  -4   8  21     1215.08     1335.50    310.35 o 
  -3   8  21      304.02      214.19    147.13 o 
  -2   8  21    18603.55    16453.02   1183.69 o 
  -1   8  21      570.49      418.96    176.86 o 
   0   8  21        6.33      174.85    170.86 o 
   1   8  21    14720.71    12801.59    693.00 o 
   2   8  21      773.39      822.61    615.65 o 
   3   8  21     3059.51     2698.44    349.42 o 
  -4   9  21     8168.51     7896.50    538.91 o 
  -3   9  21      981.94      706.32    224.08 o 
  -2   9  21      733.39      753.26    233.62 o 
  -1   9  21     6364.65     5619.25    393.21 o 
   0   9  21     9262.61     8070.76    535.15 o 
   1   9  21     3381.71     3033.70    349.10 o 
   2   9  21     1460.91     1171.87    278.46 o 
  -2  10  21    18946.26    18829.48    948.90 o 
  -1  10  21      489.38      666.01    299.70 o 
   0  10  21       21.26     -122.59    190.96 o 
   1  10  21    13492.93    14524.73   1231.31 o 
  -7   0  22     1768.19     2338.25    450.40 o 
  -6   0  22    17757.42    17828.76   1356.79 o 
  -5   0  22      267.86      414.20    257.89 o 
  -4   0  22     2191.19     2177.83    296.90 o 
  -3   0  22    52865.23    53928.72   1909.70 o 
  -2   0  22     3475.31     3120.87    151.81 o 
  -1   0  22       11.58      110.09    102.42 o 
   0   0  22    34989.86    37609.14   1832.40 o 
   1   0  22     3899.72     4327.76    301.95 o 
   2   0  22     2380.29     2531.43    244.82 o 
   3   0  22     5692.97     5813.83    404.46 o 
   4   0  22     1868.41     1901.29    284.38 o 
   5   0  22    11174.11    12568.53    935.53 o 
  -7   1  22     1378.09     1523.52    493.53 o 
  -6   1  22     6318.00     6090.29    394.25 o 
  -5   1  22    10317.33     9830.18    461.53 o 
  -4   1  22     6422.99     6438.87   1413.37 o 
  -3   1  22       71.47      -38.55    119.99 o 
  -2   1  22     8765.21     8625.49    538.99 o 
  -1   1  22    10786.81    11096.00    509.24 o 
   0   1  22     9040.20     9298.07    277.49 o 
   1   1  22     2784.65     2846.73    140.10 o 
   2   1  22     5974.38     6200.64    235.90 o 
   3   1  22    18399.99    19764.11    507.64 o 
   4   1  22      740.09      630.76    163.26 o 
   5   1  22     2061.85     2040.22    356.29 o 
  -7   2  22      109.67      247.61    300.26 o 
  -6   2  22     3380.85     3883.78    442.86 o 
  -5   2  22     5963.64     5910.63    591.01 o 
  -4   2  22     2164.94     2226.41    354.60 o 
  -3   2  22     8593.74     8282.68    691.18 o 
  -2   2  22     3790.86     3861.66    196.23 o 
  -1   2  22     7649.17     7830.15    243.18 o 
   0   2  22     7698.03     8385.30    368.87 o 
   1   2  22       87.59      159.67     90.72 o 
   2   2  22     8863.93     8878.99    388.73 o 
   3   2  22     2378.58     2319.64    172.65 o 
   4   2  22     1943.70     2027.43    217.05 o 
   5   2  22     4769.61     4555.26    399.76 o 
  -7   3  22    12084.69    13409.94   1175.29 o 
  -6   3  22      257.87      112.75    289.62 o 
  -5   3  22        5.78     -191.03    191.03 o 
  -4   3  22    11383.14    11899.86   2123.70 o 
  -3   3  22       19.23      -77.04    315.95 o 
  -2   3  22    12567.94    11552.04    356.45 o 
  -1   3  22     1759.26     1822.82    208.35 o 
   0   3  22      414.15      373.09    106.96 o 
   1   3  22    22988.11    24416.83    670.20 o 
   2   3  22     2743.56     2670.50    153.53 o 
   3   3  22       43.66      -90.50    142.79 o 
   4   3  22    13151.87    13833.46    498.23 o 
   5   3  22     4529.47     4436.66    439.19 o 
  -6   4  22        0.85        3.36    270.01 o 
  -5   4  22    17066.17    16760.74    790.99 o 
  -4   4  22    12343.65    12505.40   1776.38 o 
  -3   4  22      592.46      740.90    198.87 o 
  -2   4  22    17460.56    16164.09    479.97 o 
  -1   4  22    22511.51    21125.93    668.30 o 
   0   4  22       34.66     -135.97    135.97 o 
   1   4  22     1016.97      962.43    127.13 o 
   2   4  22    10902.24    11144.07    401.77 o 
   3   4  22      529.95      307.37    179.56 o 
   4   4  22      892.49      928.90    206.98 o 
  -6   5  22       94.75      146.77    294.66 o 
  -5   5  22       19.71      -79.55    253.21 o 
  -4   5  22     4506.38     4742.17   1132.15 o 
  -3   5  22      311.81      -95.02    183.92 o 
  -2   5  22     7290.51     6978.76    272.77 o 
  -1   5  22      322.74      267.03    142.86 o 
   0   5  22       59.85       61.33    135.48 o 
   1   5  22     6391.09     6560.54    293.55 o 
   2   5  22      740.75      431.04    160.63 o 
   3   5  22        3.10      259.84    204.90 o 
   4   5  22     4023.42     4135.02    346.14 o 
  -6   6  22     3641.61     3701.77    403.34 o 
  -5   6  22       84.53       14.57    218.48 o 
  -4   6  22      544.29      337.58    229.68 o 
  -3   6  22     4207.29     4043.08    340.60 o 
  -2   6  22      755.08      541.00    281.22 o 
  -1   6  22        7.48      -34.87    129.50 o 
   0   6  22     3930.80     4039.00    270.86 o 
   1   6  22     1053.87     1062.43    500.81 o 
   2   6  22      754.22      712.47    218.65 o 
   3   6  22     1119.46      983.64    260.50 o 
   4   6  22      161.46      124.53    205.09 o 
  -5   7  22     2556.71     1984.21    299.14 o 
  -4   7  22        8.98      -89.63    229.68 o 
  -3   7  22       17.89      193.62    159.94 o 
  -2   7  22      149.84       27.18    193.86 o 
  -1   7  22     3023.18     2196.19    236.00 o 
   0   7  22     2619.66     2684.72    413.98 o 
   1   7  22     1630.80     1806.38    405.58 o 
   2   7  22     6465.17     5551.59    938.33 o 
   3   7  22     7847.32     6967.65    489.69 o 
  -4   8  22     3014.13     3251.37    333.88 o 
  -3   8  22     5551.92     4890.62    482.33 o 
  -2   8  22     4600.26     3901.30    369.39 o 
  -1   8  22     3681.54     3125.22    298.71 o 
   0   8  22     2797.13     2824.57    290.18 o 
   1   8  22     1962.83     1347.68    293.68 o 
   2   8  22      333.94      376.91    303.63 o 
  -3   9  22       19.16      -20.89    184.76 o 
  -2   9  22      163.02      -53.75    241.85 o 
  -1   9  22       29.03      146.90    253.42 o 
   0   9  22       62.99       46.96    222.66 o 
   1   9  22      434.56       52.85    216.12 o 
  -6   1  23     1310.52     1662.66    424.63 o 
  -5   1  23        3.07      191.12    238.00 o 
  -4   1  23       98.14       46.98    246.49 o 
  -3   1  23       61.97      -48.28    184.06 o 
  -2   1  23     2054.43     2218.67    165.20 o 
  -1   1  23     5758.81     5715.74    253.24 o 
   0   1  23     1635.94     1617.19    212.49 o 
   1   1  23     5685.53     5962.98    358.28 o 
   2   1  23     4801.31     4782.43    235.45 o 
   3   1  23     2243.68     2601.48    209.30 o 
   4   1  23     2356.26     2005.96    214.87 o 
  -6   2  23     2869.11     2830.10    459.36 o 
  -5   2  23     4783.18     4349.88    661.59 o 
  -4   2  23    18892.72    18907.77   3056.42 o 
  -3   2  23     4678.85     4243.43    299.87 o 
  -2   2  23     2553.21     2467.66    163.89 o 
  -1   2  23     6221.96     6124.80    245.37 o 
   0   2  23     3330.10     3332.23    163.89 o 
   1   2  23      664.53      593.11    111.97 o 
   2   2  23      325.31      411.00    130.29 o 
   3   2  23       18.38      159.91    147.23 o 
   4   2  23     6464.40     6247.89    307.38 o 
  -6   3  23     1747.02     1272.31    788.19 o 
  -5   3  23      904.21     1204.65    727.69 o 
  -4   3  23      274.20      285.03    219.89 o 
  -3   3  23     1159.90     1093.92    208.78 o 
  -2   3  23     3803.97     3872.09    189.61 o 
  -1   3  23     7377.92     7032.23    272.92 o 
   0   3  23      540.77      497.83    131.82 o 
   1   3  23     5405.02     5384.88    248.31 o 
   2   3  23     5590.06     5741.08    244.10 o 
   3   3  23        7.46      144.93    142.44 o 
   4   3  23      458.55      721.39    260.94 o 
  -6   4  23     3187.70     1987.57    397.74 o 
  -5   4  23     2942.74     2757.78   1063.81 o 
  -4   4  23     2825.25     2721.90    282.13 o 
  -3   4  23     1968.99     1991.19    182.06 o 
  -2   4  23     3776.54     3745.46    283.64 o 
  -1   4  23      892.01      758.10    138.81 o 
   0   4  23        9.04       76.09    115.93 o 
   1   4  23     4351.80     4133.42    226.09 o 
   2   4  23     1325.35     1223.97    192.13 o 
   3   4  23     1968.30     1675.14    288.68 o 
   4   4  23     3318.05     3224.87    348.44 o 
  -5   5  23     4607.53     4363.92    407.82 o 
  -4   5  23       14.54      197.19    194.95 o 
  -3   5  23    11190.98    10247.44    441.78 o 
  -2   5  23       10.06      206.66    141.70 o 
  -1   5  23      380.69      173.18    152.74 o 
   0   5  23    18907.61    19062.77    679.46 o 
   1   5  23     2402.91     2354.59    291.70 o 
   2   5  23      307.39      115.64    165.67 o 
   3   5  23    14859.96    13012.80    785.95 o 
  -5   6  23    10503.41     9849.34    645.34 o 
  -4   6  23       91.79      216.24    228.56 o 
  -3   6  23     7725.83     7540.63    725.45 o 
  -2   6  23    14941.87    13827.51    798.84 o 
  -1   6  23      471.60      451.73    621.82 o 
   0   6  23      313.69      162.60    186.44 o 
   1   6  23     7655.96     7361.37    463.22 o 
   2   6  23     2708.94     2720.17    301.43 o 
   3   6  23     3203.73     3473.47    402.22 o 
  -4   7  23       52.42     -140.05    201.67 o 
  -3   7  23     6566.48     5557.98    370.67 o 
  -2   7  23     1211.28      911.48    222.29 o 
  -1   7  23       97.16       88.83    266.13 o 
   0   7  23     9052.67     8576.93    533.25 o 
   1   7  23       42.33     -210.33    279.73 o 
   2   7  23     2238.68     1811.33    421.27 o 
  -3   8  23      181.93      -39.62    183.74 o 
  -2   8  23     1287.38      944.20    287.72 o 
  -1   8  23     8567.73     7833.40    569.72 o 
   0   8  23      213.63      101.33    202.89 o 
   1   8  23     6546.19     5697.67    430.84 o 
  -3   0  24      312.28      146.07    232.84 o 
  -2   0  24     9639.10     9960.42   1553.42 o 
  -1   0  24     1581.28     1591.55    222.22 o 
   0   0  24    10466.70    11272.13    840.85 o 
   1   0  24      657.52      855.83    208.89 o 
   2   0  24      218.49      525.40    213.21 o 
   3   0  24    17547.52    18506.13    939.57 o 
   4   0  24     6160.86     7122.32    747.30 o 
  -6   1  24     4167.96     4468.11    571.40 o 
  -5   1  24     1498.11     1625.69    425.75 o 
  -4   1  24     2795.94     2730.37    543.39 o 
  -3   1  24    11495.99    11117.12    391.06 o 
  -2   1  24     5917.94     5139.71    256.36 o 
  -1   1  24      725.61      703.75    131.67 o 
   0   1  24     4019.47     3649.85    243.70 o 
   1   1  24    18858.89    19505.80    671.32 o 
   2   1  24       88.69      177.52    142.60 o 
   3   1  24       25.25      207.27    162.36 o 
   4   1  24    13149.46    13963.06    786.76 o 
  -6   2  24     1320.47     1515.89    485.13 o 
  -5   2  24     3526.39     4358.31    600.53 o 
  -4   2  24      825.85      639.93    177.52 o 
  -3   2  24     5539.62     5067.59    271.62 o 
  -2   2  24     4918.26     5101.97    247.95 o 
  -1   2  24      562.83      326.97    170.90 o 
   0   2  24     9040.11     9201.89    327.30 o 
   1   2  24     4201.04     3999.27    195.71 o 
   2   2  24     4296.96     4339.58    212.98 o 
   3   2  24     3665.13     4080.10    494.27 o 
   4   2  24        4.30       62.88    293.96 o 
  -5   3  24      342.89      622.07    241.06 o 
  -4   3  24    12970.69    12327.63   1161.28 o 
  -3   3  24      135.67       85.81    157.51 o 
  -2   3  24      170.42      169.92    156.93 o 
  -1   3  24    23961.64    24375.51    805.72 o 
   0   3  24     4316.04     4181.57    229.59 o 
   1   3  24      239.92      114.38    126.39 o 
   2   3  24    12113.54    11126.11    477.08 o 
   3   3  24     5030.91     5256.61    363.31 o 
  -5   4  24       25.79      387.65    233.04 o 
  -4   4  24     6437.13     5489.42    379.79 o 
  -3   4  24    11138.90    10271.08    436.83 o 
  -2   4  24      766.97      926.81    178.41 o 
  -1   4  24      143.05       -0.60    131.80 o 
   0   4  24     4699.93     4809.62    273.00 o 
   1   4  24     1932.75     1537.02    175.02 o 
   2   4  24     6963.30     7036.10   1011.70 o 
   3   4  24       19.01       87.18    192.52 o 
  -5   5  24       99.35       13.44    236.40 o 
  -4   5  24     4192.64     3454.16    363.01 o 
  -3   5  24        2.33       49.62    133.19 o 
  -2   5  24       34.66     -186.58    186.58 o 
  -1   5  24     7986.05     7703.87    353.17 o 
   0   5  24      977.11      729.59    161.25 o 
   1   5  24      474.92      614.15    187.94 o 
   2   5  24     5198.71     5101.11    332.54 o 
  -4   6  24        6.60     -104.20    202.79 o 
  -3   6  24      257.40       17.97    158.53 o 
  -2   6  24     2212.21     1671.90    280.29 o 
  -1   6  24      182.55      268.44    204.33 o 
   0   6  24      897.35      373.29    251.72 o 
   1   6  24       60.50       18.82    229.51 o 
   2   6  24      268.44      -94.64    357.40 o 
  -3   7  24     3316.55     2903.09    258.27 o 
  -2   7  24     5425.40     5191.09    442.80 o 
  -1   7  24     1929.26     1249.14    328.86 o 
   0   7  24     3886.33     3798.87    387.57 o 
   1   7  24     8205.62     8267.07    516.14 o 
  -4   1  25     3653.33     2479.50    337.77 o 
  -3   1  25     4731.56     4242.45    355.03 o 
  -2   1  25     1065.62     1080.90    202.34 o 
  -1   1  25     2833.34     2968.68    285.99 o 
   0   1  25     5745.33     5893.43    301.76 o 
   1   1  25      596.80      879.18    171.01 o 
   2   1  25      562.57      214.22    210.11 o 
   3   1  25      849.80      811.06    337.01 o 
  -5   2  25     1817.29     1901.30    395.50 o 
  -4   2  25       50.29      143.02    304.75 o 
  -3   2  25     2520.38     2442.79    211.67 o 
  -2   2  25       83.99      -49.27    164.34 o 
  -1   2  25     3773.99     3565.99    242.87 o 
   0   2  25      617.50      629.32    130.25 o 
   1   2  25     1475.12     1196.24    197.97 o 
   2   2  25     7804.23     7521.37    495.46 o 
   3   2  25     5013.97     4955.84    454.40 o 
  -5   3  25      206.29      -49.30    240.88 o 
  -4   3  25     4306.45     3968.98    393.82 o 
  -3   3  25     5391.65     4998.28    302.56 o 
  -2   3  25        2.43     -144.06    166.85 o 
  -1   3  25     1184.05     1303.59    223.81 o 
   0   3  25     8549.58     7659.72    352.00 o 
   1   3  25        9.37      -16.64    212.09 o 
   2   3  25      182.12       54.48    186.43 o 
  -4   4  25     3961.09     3780.19    351.80 o 
  -3   4  25     2245.42     1830.90    193.29 o 
  -2   4  25      704.96      179.57    242.09 o 
  -1   4  25     2710.94     2523.03    232.08 o 
   0   4  25      727.60      604.61    169.02 o 
   1   4  25     3163.36     3191.12    270.79 o 
   2   4  25     1178.65     1074.51    260.92 o 
  -3   5  25      287.08      156.89    189.43 o 
  -2   5  25    14547.20    12184.17    923.20 o 
  -1   5  25     5399.18     4194.17    824.05 o 
   0   5  25       96.87       34.65    218.08 o 
   1   5  25     8064.21     7869.59    436.74 o 
  -2   6  25      705.80      543.27    224.50 o 
  -1   6  25     2924.07     2380.25    320.59 o 
   0   6  25     2878.13     3049.72    339.56 o 
  -3   0  26      245.06     -213.99    226.32 o 
  -2   0  26    13166.00    12186.47    871.66 o 
  -1   0  26      260.05      347.96    238.00 o 
   0   0  26       15.94       56.08    260.05 o 
   1   0  26    23341.88    24160.08   1711.95 o 
   2   0  26     9353.35     8572.10    759.62 o 
  -3   1  26      627.66      132.21    295.78 o 
  -2   1  26      749.15      566.80    219.26 o 
  -1   1  26    16680.70    17402.11   1346.06 o 
   0   1  26     1165.83     1220.41    479.23 o 
   1   1  26      148.43       73.43    246.60 o 
   2   1  26     8494.82     8457.35    540.47 o 
  -4   2  26     2545.83     2079.44    389.90 o 
  -3   2  26     1518.17      770.52    222.39 o 
  -2   2  26     5230.06     4957.17    495.54 o 
  -1   2  26     1228.83      872.66    204.96 o 
   0   2  26     5339.56     4645.83    326.19 o 
   1   2  26     3305.75     3593.12    394.62 o 
  -3   3  26    13994.55    12438.74    819.00 o 
  -2   3  26     3466.13     2896.59    278.72 o 
  -1   3  26      479.91      384.88    220.38 o 
   0   3  26     6446.50     6161.26    358.08 o 
   1   3  26     2915.43     2340.64    452.86 o 
  -3   4  26     2049.05     1587.41    261.11 o 
  -2   4  26      974.51      670.13    249.72 o 
  -1   4  26     4686.10     3717.29    387.17 o 
   0   4  26    10942.93    10004.84    522.70 o 
  -2   1  27     1602.85     1609.38    321.37 o 
  -1   1  27      474.38      803.59    292.88 o 
   0   1  27       27.19       52.62    417.35 o 
  -2   2  27     3729.60     3861.98    601.65 o 
  -1   2  27     1407.10     1310.92    288.85 o 
                                                 
